# Supplementary material for: MicroRNA Profiling Implies New Markers of Chemoresistance of Triple-Negative Breast Cancer
Source: PLoS One. 2014 May 2;9(5):e96228. doi: 10.1371/journal.pone.0096228 (PMC4008525; doi:10.1371/journal.pone.0096228)
Supplement: Table S1 — miRNAs profile comparison between TNBC and normal breast tissues. (XLS) [file pone.0096228.s001.xls]

## Sheet: Raw Intensity File
# This page contains raw intensities for all 6 slides(3 TNBCs 3 Normal breast tissues). # Column "Block": block number of each probe. # Column "Column": column number of each probe. # Column "Row": row number of each probe. # Column "Name": the name of each miRNA/probe. # Column "ID": array ID of the probes, each miRNA always has its unique probe, but some miRNAs may have two different probes. # …
					ForeGround						ForeGround-BackGround
Block	Column	Row	Name	ID	LAZ-N_f	LLC-N_f	LYX-N_f	LAZ-T_f	LLC-T_f	LYX-T_f	LAZ-N_f_b	LLC-N_f_b	LYX-N_f_b	LAZ-T_f_b	LLC-T_f_b	LYX-T_f_b
1	1	1	Hy3	13138	3871	1962	3249	3071	3346	4053	3811	1915	3191	3017	3287	3981
1	2	1	hsa-miR-23a-5p	42638	67	70	98	68	126	89	6	25	42	15	68	17
1	3	1		42888	498	859	858	807	1436	2509	435	814	805	756	1380	2441
1	4	1	ebv-miR-BART1-3p	17519	62	62	79	58	69	58	-1	16	27	1	12	-6
1	5	1		17278	50	47	54	54	62	49	-10	0	0	-3	7	-19
1	6	1	hsa-miR-921	46507	59	64	56	58	110	90	-2	17	3	-2	53	19
1	7	1	hsa-miR-181a-2-3p	17928	67	55	68	57	94	85	5	7	14	-3	40	9
1	8	1		42826	822	1027	1381	214	1083	951	758	979	1325	157	1028	874
1	9	1		17537	175	189	498	85	443	296	111	143	445	29	388	220
1	10	1		42722	61	47	50	47	57	53	-2	-1	-3	-8	1	-26
1	11	1		42645	86	59	64	62	104	97	25	11	10	9	51	26
1	12	1		46636	70	93	65	63	89	118	8	45	13	13	35	50
1	13	1	hsa-miR-502-5p	11134	104	124	98	75	143	94	39	77	44	25	89	28
1	14	1		17295	338	1000	899	411	1127	812	269	953	845	360	1074	743
1	15	1		32825	115	148	153	120	311	243	51	101	99	69	257	178
1	16	1		46276	58	47	58	45	53	67	-9	1	3	-7	1	-1
1	17	1	hsa-miR-508-5p	42812	97	129	137	75	118	160	33	84	86	23	65	92
1	18	1	hsa-miR-19b-2-5p	42918	53	48	48	53	54	70	-13	5	-5	-2	1	0
1	19	1	Hy3	13138	2640	2093	3125	3140	2768	4037	2573	2050	3071	3085	2716	3971
1	1	2		46457	98	57	96	66	71	70	37	12	38	13	13	1
1	2	2	spike_control_v2_40	29001	115	234	452	93	440	304	52	191	394	43	384	237
1	3	2		42469	43	43	45	45	44	44	-18	-1	-11	-8	-10	-28
1	4	2		27575	169	546	746	178	483	692	106	501	692	120	428	622
1	5	2		46481	55	43	48	49	52	53	-8	-2	-5	-10	-2	-12
1	6	2	kshv-miR-K12-12*	42516	197	203	295	240	802	989	133	159	243	179	746	923
1	7	2	hsa-miR-1270	46752	133	65	69	66	107	133	68	20	15	6	54	66
1	8	2		46807	288	276	371	122	634	256	225	231	318	69	578	186
1	9	2	hsa-miR-1248	46427	54	54	61	63	73	76	-8	9	10	10	18	5
1	10	2		42821	58	56	63	46	63	57	-6	11	14	-7	12	-15
1	11	2		46279	54	43	45	47	51	38	-6	-4	-8	-4	2	-37
1	12	2	hsa-miR-31-5p	11052	294	177	236	138	111	70	233	128	182	89	57	2
1	13	2	hsa-miR-943	42696	3149	3783	6808	1629	1340	1261	3087	3737	6757	1578	1286	1198
1	14	2	hsa-miR-586	42754	65	48	49	50	55	45	3	2	-2	-1	3	-18
1	15	2		42632	64	46	52	57	48	53	2	1	0	7	-5	-8
1	16	2	hsa-miR-597	42818	75	50	52	53	51	50	8	5	1	2	1	-11
1	17	2	hsa-miR-149-5p	42810	63	112	97	66	271	84	-1	67	46	14	220	21
1	18	2	hsa-miR-634	42591	150	851	420	199	557	458	82	805	368	143	505	390
1	19	2	ebv-miR-BART20-3p	17585	66	78	59	51	57	45	-3	31	6	-3	3	-28
1	1	3	hsa-miR-1180	42848	58	47	44	51	62	67	-3	1	-12	1	4	11
1	2	3	hsa-miR-24-3p	17506	542	2893	4109	3805	6825	1709	480	2847	4055	3753	6767	1654
1	3	3		-1	130	267	518	118	482	350	70	221	465	65	426	294
1	4	3		42919	61	44	46	48	53	57	-1	0	-9	-5	-3	0
1	5	3		42937	53	39	45	47	52	45	-8	-6	-8	-8	-2	-10
1	6	3	kshv-miR-K12-3	42795	211	632	449	179	240	243	150	587	395	124	185	187
1	7	3	ebv-miR-BART10*	42485	108	49	65	58	58	63	45	4	13	2	5	5
1	8	3		11271	138	82	120	59	92	71	75	39	66	5	41	10
1	9	3	hsa-miR-1267	46633	60	47	61	53	67	76	-2	3	8	1	14	15
1	10	3	hsa-miR-450b-5p	42896	49	47	58	55	61	58	-14	2	6	5	10	-5
1	11	3		42685	54	44	50	45	44	53	-6	-1	-2	-4	-8	-16
1	12	3	hsa-miR-504	28480	59	50	59	53	64	61	-3	6	7	4	12	-7
1	13	3	hsa-miR-1307-3p	42681	64	56	61	69	158	119	1	11	8	20	104	55
1	14	3	hcmv-miR-UL36*	42610	55	48	48	45	59	46	-10	3	-6	-5	8	-17
1	15	3	hsa-miR-103a-3p	10919	367	1338	1762	1357	2570	1090	303	1293	1710	1308	2519	1024
1	16	3		17388	65	59	52	60	78	79	1	14	-2	11	28	15
1	17	3		42767	71	59	72	59	103	82	8	16	19	8	52	18
1	18	3		11021	60	48	48	50	65	47	-5	5	-4	-1	14	-22
1	19	3	hsa-miR-1225-5p	46541	64	50	64	53	56	52	-3	4	11	0	3	-16
1	1	4	hsa-miR-105-5p	5250	50	53	51	51	71	73	-12	9	-5	1	13	15
1	2	4	hsa-miR-2110	42734	97	47	49	46	61	67	36	4	-6	-7	4	9
1	3	4		46518	90	97	82	47	94	112	31	52	27	-5	39	56
1	4	4	spike_control_v2_35	28568	390	141	301	98	268	199	330	96	248	45	213	144
1	5	4		42665	66	51	55	52	57	57	7	6	0	-3	5	1
1	6	4		46923	158	222	597	747	890	309	99	177	541	696	836	255
1	7	4	hsa-miR-1203	46411	49	43	46	50	52	51	-9	-2	-8	-3	-2	-1
1	8	4	hsa-miR-1263	46747	83	50	55	52	57	74	23	7	0	1	5	20
1	9	4		146183	51	41	47	45	47	51	-13	-5	-6	-5	-5	-2
1	10	4	hsa-miR-3927	146190	51	47	47	46	51	49	-11	2	-6	-4	-1	-3
1	11	4		146013	64	51	47	47	50	54	0	5	-7	-4	-1	0
1	12	4	hsa-miR-1914-3p	146061	58	41	51	48	54	58	-2	-3	-2	-3	4	5
1	13	4	spike_control_v2_17	25557	257	675	1985	286	1385	897	195	630	1931	234	1333	844
1	14	4		146060	462	1365	1298	415	986	3251	399	1320	1245	363	934	3198
1	15	4		-1	2240	7083	7880	2027	4542	3030	2175	7037	7825	1975	4489	2975
1	16	4		146079	59	43	47	43	48	52	-5	-1	-7	-8	-4	0
1	17	4		146199	74	109	73	84	95	110	13	64	20	33	44	56
1	18	4	hsa-miR-1909-5p	146138	51	49	57	54	67	58	-13	4	4	2	15	0
1	19	4		146177	54	52	63	48	82	131	-11	8	9	-4	29	69
1	1	5	hsv1-miR-H6-3p	146117	323	2730	2608	629	1452	1326	264	2682	2551	578	1396	1266
1	2	5		146028	52	45	49	43	60	64	-8	0	-7	-9	4	4
1	3	5		146212	53	49	54	46	54	52	-9	3	-1	-4	-2	-3
1	4	5		146209	676	851	2605	1432	1654	461	616	806	2549	1381	1598	407
1	5	5	spike_control_v2_29	27968	77	556	961	158	896	376	17	509	905	105	843	319
1	6	5	spike_control_v2_32	28393	138	347	1227	159	925	566	78	291	1171	107	871	513
1	7	5		146220	127	248	513	383	471	145	64	193	458	331	418	93
1	8	5	hsa_negative_control_7	10902	57	45	45	43	49	54	-6	1	-8	-6	-2	0
1	9	5		146055	285	719	559	284	804	889	222	674	505	234	755	836
1	10	5	spike_control_v2_43	29146	58	81	60	60	105	79	-5	37	9	10	52	25
1	11	5	hsa-miR-625-5p	145831	504	77	103	78	69	60	440	32	49	26	15	6
1	12	5	hsa-miR-646	145963	58	46	41	50	47	53	-3	2	-13	-3	-6	0
1	13	5	hsa-miR-1247-5p	145977	174	175	253	136	172	235	112	132	200	86	120	182
1	14	5	hsa-miR-501-5p	145675	191	98	146	96	231	215	129	54	95	46	180	163
1	15	5	hsa-miR-125b-1-3p	145838	86	139	114	55	77	109	25	94	63	4	26	55
1	16	5		145953	1891	1459	1280	1957	5138	1749	1828	1415	1229	1908	5086	1698
1	17	5	hsa-miR-512-5p	145690	62	50	47	50	55	59	2	5	-7	3	4	6
1	18	5	hsa-miR-150-5p	145678	220	1015	714	679	444	1027	158	971	659	629	394	973
1	19	5		145884	91	233	130	140	314	209	27	189	75	88	263	156
1	1	6	hsa-miR-648	145715	69	56	57	52	60	56	8	4	1	0	2	-2
1	2	6	hsa-miR-27b-3p	147199	74	667	1170	336	735	262	14	621	1114	286	677	203
1	3	6	hsa-miR-4309	147535	54	48	51	45	60	62	-7	3	-2	-4	4	7
1	4	6	hsa-miR-3152-3p	147892	49	47	44	43	43	51	-12	1	-11	-9	-11	-5
1	5	6		147890	957	288	592	371	416	679	897	241	537	321	362	622
1	6	6	hsa-miR-4305	147611	95	83	79	78	104	131	32	34	25	27	50	75
1	7	6		147934	80	100	100	61	118	105	15	53	45	10	64	50
1	8	6	hsa-miR-4294	147627	57	42	45	46	49	51	-7	-2	-10	-3	-5	-2
1	9	6	hsa-miR-4276	147770	52	42	50	41	53	52	-11	0	-5	-8	-1	-3
1	10	6	hsa-let-7b-5p	147165	3320	5997	13522	3445	3043	3610	3258	5954	13469	3392	2992	3555
1	11	6	hsa-miR-4320	147705	60	45	52	54	62	59	-3	1	0	3	12	4
1	12	6	hsa-miR-466	147848	53	40	44	48	45	48	-9	-4	-8	-4	-7	-7
1	13	6	hsv2-miR-H6*	147900	419	427	857	382	732	611	357	382	805	330	678	558
1	14	6	hsa-miR-3175	147891	90	376	162	400	1640	2094	28	332	110	350	1588	2042
1	15	6		147873	56	50	60	56	60	62	-4	5	8	7	9	8
1	16	6	hsa-miR-200b-3p	147186	130	586	432	832	2024	718	68	541	379	783	1973	665
1	17	6		147844	56	42	50	45	45	48	-8	-2	-5	-3	-6	-7
1	18	6	hsa-miRPlus-I137*	147283	202	88	112	110	119	123	139	45	58	60	67	70
1	19	6	hsa-miR-3613-3p	148493	303	315	445	627	598	742	237	271	392	576	545	687
1	1	7	hsa-miR-3918	148231	58	47	61	46	64	60	-1	2	5	-5	11	2
1	2	7	hsa-miR-933	148635	101	86	69	56	98	121	42	41	13	7	44	65
1	3	7		148660	52	74	61	44	67	59	-9	28	6	-6	12	1
1	4	7	hsa-miR-4296	147660	49	49	51	48	56	57	-10	2	-4	-2	2	-1
1	5	7	hsa-miR-3185	147709	59	51	50	47	54	52	-2	4	-6	-3	2	-6
1	6	7	hsa-miR-3689a-5p/hsa-miR-3689b-5p/hsa-miR-3689e	148251	70	61	68	47	81	86	1	17	15	-4	26	32
1	7	7	hsa-miR-3680-5p	148599	72	49	64	62	73	60	10	5	12	11	20	5
1	8	7	hsa-miR-510	148665	60	45	49	47	49	50	-4	2	-6	-3	-6	-5
1	9	7	hsa-miR-3652	148363	58	74	64	52	64	66	-4	32	11	1	10	12
1	10	7	hsa-miR-3181	147703	55	44	52	50	50	46	-7	-1	-2	-4	-2	-7
1	11	7	hsa-miR-3667-3p	148062	49	42	45	44	54	53	-15	-4	-8	-7	2	-5
1	12	7	hsa-miR-3664-5p	148206	60	48	49	55	86	58	-3	4	-3	6	33	3
1	13	7	spike_control_v1_i	14257	76	56	55	54	78	74	13	11	2	4	25	22
1	14	7	Empty	0	58	44	51	48	54	53	-5	-1	-3	-4	2	1
1	15	7		148496	51	45	49	50	59	58	-12	0	-6	-1	6	5
1	16	7		148322	256	606	390	185	306	395	193	560	334	136	253	342
1	17	7		148560	145	253	145	162	421	850	85	208	90	112	369	796
1	18	7		148185	53	47	48	51	52	69	-10	4	-5	-3	1	14
1	19	7		148230	106	96	168	101	130	137	43	52	114	48	77	82
1	1	8		148444	87	84	71	58	95	101	29	38	15	10	41	45
1	2	8		148164	62	45	44	46	57	55	4	-1	-11	-3	5	-2
1	3	8		148232	51	44	58	45	50	55	-9	0	3	-5	-6	-2
1	4	8		148350	51	42	48	45	57	54	-11	-2	-4	-1	2	-5
1	5	8		148090	378	159	402	225	391	226	317	115	350	175	338	170
1	6	8		148142	51	43	47	42	55	52	-12	0	-6	-8	0	-6
1	7	8		148022	55	54	52	47	58	57	-4	11	-2	-3	5	1
1	8	8		148505	57	43	44	52	50	57	-7	-2	-12	4	-5	2
1	9	8		148152	53	46	49	45	50	60	-11	3	-4	-5	-2	8
1	10	8		148161	52	41	43	46	50	49	-10	-4	-10	-7	-1	-2
1	11	8		148513	45	42	48	41	49	49	-17	-2	-2	-10	-4	-9
1	12	8		148469	52	38	42	41	46	50	-10	-5	-8	-8	-6	-4
1	13	8		148203	77	48	57	56	57	80	12	4	6	7	6	28
1	14	8		148477	154	71	118	120	137	130	94	26	66	70	86	77
1	15	8		148572	53	44	47	48	52	61	-10	0	-5	-3	-2	8
1	16	8		148333	56	47	46	55	67	75	-5	3	-6	5	16	23
1	17	8		148391	47	42	47	46	47	56	-15	-3	-6	-5	-6	2
1	18	8		148450	101	76	91	83	123	120	39	32	39	29	71	65
1	19	8		148306	56	81	73	63	70	59	-7	37	17	7	19	6
1	1	9	Empty	0	62	48	64	45	63	62	4	4	7	-2	7	5
1	2	9		148122	372	336	415	263	786	336	312	292	359	214	733	275
1	3	9		148150	48	45	48	45	62	57	-11	0	-6	-2	8	-1
1	4	9		148120	54	42	51	43	54	51	-6	-2	-1	-4	2	-6
1	5	9	hsa-miR-383	146024	56	53	58	54	71	61	-5	9	6	4	18	5
1	6	9		42659	281	164	220	122	230	182	222	121	167	73	175	128
1	7	9		17287	48	44	50	47	51	54	-12	1	-4	-2	-1	1
1	8	9	Empty	0	58	45	65	57	50	62	-4	0	11	9	-4	10
1	9	9		11234	63	50	62	50	65	79	0	7	11	-1	12	24
1	10	9	hsa-miR-802	30442	50	41	51	48	51	54	-12	-1	-3	-3	-2	0
1	11	9	Empty	0	57	42	55	51	51	54	-7	0	3	2	-2	2
1	12	9	Empty	0	58	40	52	47	51	57	-4	-1	1	-2	0	5
1	13	9	Empty	0	63	43	51	54	54	56	2	1	-2	4	2	1
1	14	9	Empty	0	58	43	55	54	54	56	-3	-1	3	3	4	1
1	15	9	Empty	0	64	41	49	52	48	52	5	-3	-5	1	-3	-4
1	16	9	Empty	0	63	41	56	49	54	52	4	-4	4	-2	1	-2
1	17	9	Empty	0	61	40	54	46	52	63	-2	-3	2	-5	-1	9
1	18	9	Empty	0	54	41	47	58	49	55	-10	-4	-6	4	-4	2
1	19	9	Empty	0	60	45	50	60	51	51	-5	0	-5	2	-1	-3
1	1	10	Empty	0	60	43	53	44	54	59	2	-2	-4	-6	0	-2
1	2	10	hsa-miR-23a-5p	42638	77	94	90	58	149	112	15	50	35	7	94	47
1	3	10		42888	467	745	961	848	1324	2464	408	702	906	800	1270	2398
1	4	10	ebv-miR-BART1-3p	17519	57	97	83	44	80	72	-4	53	30	-6	27	10
1	5	10		17278	52	48	43	49	48	53	-7	5	-11	-3	-6	-5
1	6	10	hsa-miR-921	46507	60	67	60	57	99	88	2	23	7	8	43	30
1	7	10	hsa-miR-181a-2-3p	17928	67	53	68	75	101	78	7	9	14	25	46	18
1	8	10		42826	492	902	1471	603	899	797	433	858	1419	553	845	741
1	9	10		17537	165	207	532	194	368	256	104	164	478	146	314	201
1	10	10		42722	51	43	46	49	50	53	-9	0	-7	-2	-2	1
1	11	10		42645	80	51	56	55	60	98	20	7	2	4	6	45
1	12	10		46636	71	70	62	57	79	98	11	28	11	9	27	45
1	13	10	hsa-miR-502-5p	11134	79	113	87	70	125	110	18	70	34	19	74	56
1	14	10		17295	296	681	868	396	1017	748	235	636	816	343	967	695
1	15	10		32825	90	154	154	122	250	199	30	109	101	73	198	147
1	16	10		46276	58	44	51	47	56	67	-3	0	-2	-4	5	15
1	17	10	hsa-miR-508-5p	42812	81	207	78	68	92	149	19	163	26	18	42	97
1	18	10	hsa-miR-19b-2-5p	42918	61	43	57	49	50	52	-3	-2	3	-3	-3	3
1	19	10	Empty	0	66	43	56	48	51	49	4	-2	3	-7	0	1
1	1	11		46457	69	59	89	57	60	65	10	16	31	6	6	3
1	2	11		-1	101	246	626	93	450	395	41	201	571	42	395	335
1	3	11		42469	45	41	49	46	55	53	-14	-3	-6	-5	2	-7
1	4	11		27575	216	517	762	270	447	646	157	472	709	220	393	587
1	5	11		46481	59	41	45	39	47	47	0	-2	-10	-11	-6	-13
1	6	11	kshv-miR-K12-12*	42516	203	203	245	298	611	862	143	160	191	247	560	804
1	7	11	hsa-miR-1270	46752	146	75	73	91	119	112	86	32	19	42	64	50
1	8	11		46807	302	261	339	221	564	254	245	218	283	171	509	191
1	9	11	hsa-miR-1248	46427	53	51	74	77	57	72	-8	8	18	30	5	14
1	10	11		42821	55	49	64	50	60	59	-6	6	10	1	9	2
1	11	11		46279	47	39	42	39	42	48	-13	-4	-11	-9	-9	-9
1	12	11	hsa-miR-31-5p	11052	268	194	217	134	77	81	209	151	165	88	25	22
1	13	11	hsa-miR-943	42696	2590	3068	6369	1404	1190	1124	2531	3024	6315	1355	1137	1067
1	14	11	hsa-miR-586	42754	54	42	47	45	50	47	-5	-3	-7	-6	-2	-7
1	15	11		42632	57	42	46	49	53	47	-4	-2	-6	0	1	-5
1	16	11	hsa-miR-597	42818	49	44	53	49	54	54	-13	-1	1	-2	1	1
1	17	11	hsa-miR-149-5p	42810	66	73	89	65	247	73	5	30	36	16	197	24
1	18	11	hsa-miR-634	42591	168	414	383	187	455	508	107	370	330	135	403	459
1	19	11	ebv-miR-BART20-3p	17585	52	48	51	50	51	53	-8	4	-5	-4	-1	2
1	1	12	hsa-miR-1180	42848	47	44	48	48	58	58	-10	0	-8	-2	3	-1
1	2	12	hsa-miR-24-3p	17506	512	3073	3960	54	6685	1933	455	3029	3905	3	6631	1874
1	3	12		-1	112	277	673	116	450	475	56	232	620	64	397	416
1	4	12		42919	58	40	52	43	52	48	1	-5	-2	-8	-1	-12
1	5	12		42937	46	45	43	43	48	48	-14	1	-10	-6	-2	-11
1	6	12	kshv-miR-K12-3	42795	195	546	473	157	261	218	136	501	420	109	210	159
1	7	12	ebv-miR-BART10*	42485	97	49	60	51	54	53	37	5	6	2	-2	-3
1	8	12		11271	140	79	119	59	69	74	81	36	65	8	17	15
1	9	12	hsa-miR-1267	46633	72	44	70	49	55	63	13	1	17	-3	6	5
1	10	12	hsa-miR-450b-5p	42896	53	46	52	53	66	47	-5	4	-2	2	15	-11
1	11	12		42685	51	42	44	46	49	52	-8	-1	-9	-3	-1	-8
1	12	12	hsa-miR-504	28480	59	51	57	52	59	64	-1	8	5	1	10	7
1	13	12	hsa-miR-1307-3p	42681	54	46	59	67	156	117	-9	2	8	16	105	54
1	14	12	hcmv-miR-UL36*	42610	51	41	51	45	52	45	-8	-2	-2	-7	0	-15
1	15	12	hsa-miR-103a-3p	10919	351	1272	1705	1038	2337	1120	291	1228	1651	985	2284	1058
1	16	12		17388	59	50	55	56	65	77	0	5	3	5	12	16
1	17	12		42767	71	48	72	58	89	76	9	5	17	7	39	18
1	18	12		11021	52	47	53	49	50	57	-10	3	-1	-3	-1	0
1	19	12	hsa-miR-1225-5p	46541	51	45	58	49	49	54	-10	0	5	-1	-2	-3
1	1	13	hsa-miR-105-5p	5250	48	52	58	47	68	53	-12	7	2	-3	13	-10
1	2	13	hsa-miR-2110	42734	82	45	56	47	52	51	22	0	1	-4	-2	-7
1	3	13		46518	76	84	66	61	84	92	19	38	10	10	29	34
1	4	13	spike_control_v2_35	28568	327	132	321	84	224	218	269	85	266	33	170	163
1	5	13		42665	59	47	54	49	53	55	1	2	0	-1	1	0
1	6	13		46923	136	230	606	947	867	273	77	183	552	898	815	217
1	7	13	hsa-miR-1203	46411	47	45	50	49	47	50	-11	-1	-5	-1	-7	-4
1	8	13	hsa-miR-1263	46747	82	46	62	56	51	64	20	2	8	6	0	9
1	9	13		146183	53	40	50	53	49	56	-5	-3	-2	2	-1	-1
1	10	13	hsa-miR-3927	146190	49	43	47	48	50	49	-10	-1	-7	-1	-3	-9
1	11	13		146013	51	48	56	48	53	54	-8	4	1	-3	0	-2
1	12	13	hsa-miR-1914-3p	146061	53	41	44	47	47	46	-4	-2	-10	-4	-4	-8
1	13	13	spike_control_v2_17	25557	201	748	1869	211	1341	869	143	702	1816	161	1288	814
1	14	13		146060	410	1233	1236	374	874	2666	351	1189	1183	320	821	2611
1	15	13		-1	1706	5993	7706	1858	3930	2594	1644	5948	7653	1805	3878	2535
1	16	13		146079	50	40	41	46	48	47	-8	-5	-10	-3	-3	-13
1	17	13		146199	66	84	75	80	80	85	5	39	22	29	28	28
1	18	13	hsa-miR-1909-5p	146138	56	48	52	58	54	48	-6	4	-1	8	1	-15
1	19	13		146177	52	50	51	45	66	82	-12	4	-3	-4	12	19
1	1	14	hsv1-miR-H6-3p	146117	341	2561	2750	572	1390	1557	283	2515	2694	520	1333	1479
1	2	14		146028	54	46	49	43	65	51	-3	1	-6	-8	11	-15
1	3	14		146212	51	46	54	45	50	53	-7	1	-1	-4	-3	-12
1	4	14		146209	706	981	2403	1287	1643	454	646	936	2347	1236	1591	390
1	5	14	spike_control_v2_29	27968	69	512	900	163	866	322	13	467	845	113	814	257
1	6	14	spike_control_v2_32	28393	116	458	1175	156	781	667	58	413	1120	104	729	603
1	7	14		146220	123	287	454	347	451	116	67	243	399	296	398	57
1	8	14	hsa_negative_control_7	10902	53	38	51	44	51	45	-4	-6	-4	-7	0	-12
1	9	14		146055	259	703	522	276	763	772	202	659	468	226	711	717
1	10	14	spike_control_v2_43	29146	53	61	64	52	88	80	-6	16	7	3	37	22
1	11	14	hsa-miR-625-5p	145831	407	67	108	80	60	58	349	23	53	28	6	2
1	12	14	hsa-miR-646	145963	45	40	52	44	48	49	-16	-4	-2	-5	-3	-4
1	13	14	hsa-miR-1247-5p	145977	146	157	236	102	149	188	89	112	182	52	95	134
1	14	14	hsa-miR-501-5p	145675	182	93	148	96	203	151	124	50	97	45	151	100
1	15	14	hsa-miR-125b-1-3p	145838	75	111	105	58	71	92	15	68	52	6	18	39
1	16	14		145953	1567	1310	1274	1355	4809	1612	1506	1265	1224	1305	4756	1556
1	17	14	hsa-miR-512-5p	145690	57	41	53	49	54	51	-3	-5	-1	-4	2	-3
1	18	14	hsa-miR-150-5p	145678	235	711	644	490	351	813	175	665	591	440	298	751
1	19	14		145884	89	155	123	155	211	195	28	110	70	106	156	135
1	1	15	hsa-miR-648	145715	63	43	49	44	50	70	3	-2	-6	-6	-5	-3
1	2	15	hsa-miR-27b-3p	147199	64	838	1136	284	724	343	6	794	1081	233	670	273
1	3	15	hsa-miR-4309	147535	58	50	49	45	56	50	2	5	-4	-5	4	-14
1	4	15	hsa-miR-3152-3p	147892	51	41	49	48	47	47	-8	-4	-6	-2	-7	-13
1	5	15		147890	959	259	596	251	367	701	899	215	539	199	315	640
1	6	15	hsa-miR-4305	147611	80	66	81	67	103	110	22	20	25	16	55	46
1	7	15		147934	72	81	86	57	108	127	15	35	32	7	56	56
1	8	15	hsa-miR-4294	147627	52	42	44	44	51	50	-5	-3	-10	-5	-2	-13
1	9	15	hsa-miR-4276	147770	50	39	45	41	50	58	-9	-6	-9	-11	-3	-3
1	10	15	hsa-let-7b-5p	147165	3072	7203	12932	2577	3166	3295	3014	7158	12876	2529	3114	3233
1	11	15	hsa-miR-4320	147705	56	42	48	48	46	55	-4	-2	-8	-2	-6	-6
1	12	15	hsa-miR-466	147848	47	41	47	44	43	48	-14	-3	-8	-7	-9	-15
1	13	15	hsv2-miR-H6*	147900	432	333	863	393	614	542	371	286	811	342	561	477
1	14	15	hsa-miR-3175	147891	78	343	139	250	1386	1623	18	297	86	200	1334	1565
1	15	15		147873	57	45	52	48	50	55	-5	0	-3	-4	-1	0
1	16	15	hsa-miR-200b-3p	147186	134	563	417	536	2000	614	73	518	366	485	1947	559
1	17	15		147844	53	39	51	43	47	47	-7	-5	-3	-8	-5	-6
1	18	15	hsa-miRPlus-I137*	147283	169	82	105	89	89	105	112	37	51	38	37	50
1	19	15	hsa-miR-3613-3p	148493	275	287	450	532	508	584	215	243	397	482	456	526
1	1	16	hsa-miR-3918	148231	56	44	53	48	58	70	-3	-1	-2	-4	3	8
1	2	16	hsa-miR-933	148635	68	66	72	68	99	116	11	21	16	15	46	50
1	3	16		148660	50	70	56	43	57	67	-8	25	0	-8	3	2
1	4	16	hsa-miR-4296	147660	48	50	48	42	57	56	-11	4	-6	-7	4	-8
1	5	16	hsa-miR-3185	147709	53	49	55	42	52	53	-7	3	-3	-7	1	-10
1	6	16	hsa-miR-3689a-5p/hsa-miR-3689b-5p/hsa-miR-3689e	148251	71	64	63	51	74	85	15	20	6	1	24	23
1	7	16	hsa-miR-3680-5p	148599	62	50	67	58	87	73	3	4	10	9	36	6
1	8	16	hsa-miR-510	148665	47	39	47	43	48	52	-12	-7	-10	-6	-3	-20
1	9	16	hsa-miR-3652	148363	54	76	59	49	67	63	-8	31	4	-3	14	-4
1	10	16	hsa-miR-3181	147703	48	40	51	36	43	48	-13	-6	-6	-13	-11	-15
1	11	16	hsa-miR-3667-3p	148062	52	44	45	47	44	47	-8	-2	-12	-4	-10	-13
1	12	16	hsa-miR-3664-5p	148206	50	48	50	49	76	58	-10	2	-4	1	23	-5
1	13	16	spike_control_v1_i	14257	74	57	54	54	63	62	17	9	2	6	8	-5
1	14	16	Empty	0	56	47	53	48	53	63	-2	1	0	-1	1	-2
1	15	16		148496	53	42	48	47	47	48	-9	-4	-6	-5	-6	-15
1	16	16		148322	227	494	321	183	259	305	165	448	269	131	207	243
1	17	16		148560	122	193	121	91	273	443	60	147	70	40	219	381
1	18	16		148185	47	45	49	44	53	49	-15	0	-4	-7	0	-8
1	19	16		148230	105	81	153	85	97	89	43	36	100	36	47	36
1	1	17		148444	76	80	72	61	100	92	16	36	16	10	48	33
1	2	17		148164	53	46	50	50	56	61	-4	0	-6	-1	1	0
1	3	17		148232	55	42	50	46	54	58	0	-3	-7	-4	0	-1
1	4	17		148350	56	42	61	45	49	58	-1	-2	3	-4	-5	0
1	5	17		148090	355	141	447	231	340	207	298	97	390	182	287	150
1	6	17		148142	49	38	49	43	48	47	-9	-6	-8	-6	-4	-13
1	7	17		148022	58	52	48	44	59	50	0	6	-8	-4	6	-9
1	8	17		148505	56	44	47	46	48	51	-3	-1	-11	-4	-5	-9
1	9	17		148152	51	41	48	41	49	55	-10	-5	-6	-10	-3	-5
1	10	17		148161	53	40	47	46	50	51	-9	-5	-9	-4	-3	-12
1	11	17		148513	54	38	43	41	51	51	-5	-8	-12	-11	-1	-14
1	12	17		148469	46	38	42	48	46	47	-13	-10	-13	-1	-5	-17
1	13	17		148203	75	43	53	60	55	65	16	-3	-3	12	3	0
1	14	17		148477	132	80	102	76	137	134	74	35	47	25	83	66
1	15	17		148572	53	43	49	46	54	50	-6	-3	-3	-5	0	-15
1	16	17		148333	62	51	47	48	61	58	1	5	-4	-6	7	0
1	17	17		148391	51	41	46	49	50	51	-8	-5	-4	-2	-3	-13
1	18	17		148450	78	78	92	72	109	95	17	34	39	20	57	29
1	19	17		148306	59	72	67	46	53	65	-2	26	14	-3	1	-2
1	1	18	Hy3	13138	2177	2183	3198	3125	2686	3701	2121	2139	3141	3074	2634	3644
1	2	18		148122	356	340	393	269	719	289	300	295	336	219	666	231
1	3	18		148150	50	43	51	39	50	60	-7	-1	-6	-10	-3	2
1	4	18		148120	48	39	55	45	51	57	-10	-4	-9	-6	-1	-1
1	5	18	hsa-miR-383	146024	61	60	70	51	70	69	2	16	10	0	18	12
1	6	18		42659	234	171	216	101	185	148	174	124	156	50	133	86
1	7	18		17287	44	40	53	46	50	61	-11	-6	-2	-2	-3	2
1	8	18	Empty	0	53	43	71	54	54	79	-4	-4	16	5	2	22
1	9	18		11234	54	48	57	54	62	69	-7	1	3	5	10	12
1	10	18	hsa-miR-802	30442	46	42	47	50	48	57	-12	-6	-10	-1	-5	0
1	11	18	Empty	0	55	46	56	51	48	60	-2	0	-1	0	-4	3
1	12	18	Empty	0	57	43	60	48	55	48	1	-6	5	-3	4	-7
1	13	18	Empty	0	61	43	55	53	49	54	4	-2	0	1	-3	-3
1	14	18	Empty	0	57	43	51	48	58	55	-2	-2	-3	-3	4	-3
1	15	18	Empty	0	65	48	54	47	50	53	6	2	1	-2	-2	-10
1	16	18	Empty	0	58	44	58	49	54	61	-2	-2	5	-1	0	-2
1	17	18	Empty	0	58	47	56	51	51	90	-2	3	3	2	-2	26
1	18	18	Hy3	13138	2633	1959	2727	2701	2420	3455	2572	1915	2673	2650	2366	3389
1	19	18	Hy3	13138	2140	1874	2789	2763	2578	3474	2079	1830	2737	2711	2524	3403
2	1	1	Hy3	13138	1166	850	1447	1083	1347	2039	1097	805	1393	1030	1294	1980
2	2	1	hsa-miR-10a-3p	28019	68	86	127	62	100	177	2	41	72	8	46	118
2	3	1	hsa-miR-30e-5p	28191	194	1042	1277	756	714	413	126	997	1224	701	660	355
2	4	1		42938	82	51	66	58	69	76	16	5	12	3	16	16
2	5	1	hsa-miR-514a-3p	42959	81	58	65	60	74	118	13	12	7	4	21	60
2	6	1	hsa-miR-147b	17411	79	80	61	72	129	135	8	35	4	17	75	76
2	7	1		42678	55	49	62	55	82	68	-14	2	5	-1	27	9
2	8	1	hsa-miR-548l	46415	72	161	68	65	125	137	2	116	12	10	69	78
2	9	1		42877	59	53	55	53	67	70	-9	8	-1	-1	14	11
2	10	1		42770	87	1127	356	159	487	724	18	1081	301	105	434	663
2	11	1	hsa-miR-1268a/hsa-miR-1268b	46558	65	48	55	57	64	85	-5	2	3	4	9	19
2	12	1	hsa-miR-548d-5p	42756	62	64	68	54	79	70	-4	16	15	0	22	6
2	13	1		42539	1229	7267	5731	4058	10108	16211	1161	7220	5676	4004	10053	16149
2	14	1	kshv-miR-K12-9	17419	69	53	59	49	63	80	3	6	2	-4	6	21
2	15	1	hsa-miR-151a-5p	11260	362	431	714	307	549	277	293	384	658	253	493	214
2	16	1		31388	413	1771	995	365	1469	1662	345	1724	940	312	1415	1597
2	17	1		45985	67	56	59	51	62	80	-2	9	4	-1	9	17
2	18	1		28346	66	50	58	50	63	75	-2	3	4	-3	8	8
2	19	1	Hy3	13138	1119	1028	1175	1228	1315	2495	1053	982	1122	1177	1261	2432
2	1	2	hsa-miR-452-3p	42598	63	65	67	49	91	131	-6	20	13	-5	37	64
2	2	2		-1	103	349	367	95	426	442	37	304	313	41	373	374
2	3	2	hsa-miR-561-3p	31517	70	44	45	50	54	66	4	-1	-5	-4	1	-5
2	4	2	hsa-miR-448	11113	61	47	50	48	62	66	-9	2	-2	-7	8	2
2	5	2	hsa-miR-499a-5p	14313	64	58	59	54	62	57	-7	12	3	-2	9	-6
2	6	2	hsa-miR-95	11181	58	47	67	52	74	52	-12	2	13	-1	21	-9
2	7	2		46510	62	49	51	52	70	58	-7	4	-4	0	17	-3
2	8	2	kshv-miR-K12-2	17470	68	89	69	53	97	132	-1	44	15	-2	43	71
2	9	2	hsa-miR-542-5p	42811	70	81	70	49	92	166	-1	36	15	-4	39	107
2	10	2	hsa-miR-1302	46796	56	46	53	50	57	67	-13	0	0	-3	2	9
2	11	2	hsa-miR-616-5p	17289	66	54	59	59	75	82	-2	7	5	4	19	22
2	12	2		42588	86	109	168	97	361	94	17	62	114	43	305	30
2	13	2		11208	322	1733	1214	1053	1977	3290	252	1688	1159	1001	1923	3229
2	14	2	hsa-miR-1275	46620	136	496	368	102	451	703	70	451	313	48	396	642
2	15	2	hsa-miR-147a	10954	65	59	63	51	66	100	-2	13	8	-2	10	36
2	16	2		11251	81	96	93	62	132	153	13	50	40	11	79	89
2	17	2		11227	97	199	172	108	314	250	31	153	120	57	261	189
2	18	2	hsa-miR-2276	46875	61	53	55	51	62	66	-7	6	1	-1	7	5
2	19	2	hsa-miR-218-5p	11018	81	189	419	91	82	99	16	143	366	41	29	37
2	1	3	hsa-miR-363-3p	11077	74	80	136	108	60	64	4	35	83	55	6	1
2	2	3	hsa-miR-1252	46924	66	51	61	55	65	47	0	7	9	1	13	-18
2	3	3	spike_control_v2_37	28684	103	418	401	103	441	430	35	373	348	52	390	356
2	4	3		11205	83	1172	640	407	612	1101	17	1128	586	352	559	1032
2	5	3	hsa-miR-520g	46454	68	58	59	52	73	59	1	13	4	-3	20	-11
2	6	3		17422	142	223	253	126	194	169	74	177	201	72	139	101
2	7	3		17517	129	583	356	112	206	225	62	537	302	60	151	157
2	8	3		46453	73	106	66	55	124	106	6	59	12	1	68	39
2	9	3		42444	152	298	237	242	925	1105	86	253	182	190	869	1041
2	10	3		42686	88	90	122	59	63	87	23	44	68	6	6	29
2	11	3		42558	56	51	59	49	65	69	-10	6	4	-3	10	11
2	12	3	hsa-miR-578	17302	65	50	53	56	55	67	-3	5	-1	3	3	9
2	13	3	hsa-miR-920	42932	93	255	241	136	497	315	25	210	188	85	444	255
2	14	3		17464	656	2321	2401	463	2358	2131	586	2274	2347	409	2305	2070
2	15	3	hsa-miR-10a-5p	13485	247	929	1836	225	271	155	180	882	1782	175	218	97
2	16	3	hsa-miR-1204	46791	158	271	190	91	156	199	92	224	137	42	104	140
2	17	3		46976	225	222	236	151	434	168	161	176	183	101	381	108
2	18	3	hsa-miR-642a-5p/hsa-miR-642b-5p	42679	276	636	662	269	833	833	211	589	609	217	780	773
2	19	3	hsa-miR-1254	46750	63	48	56	50	72	70	0	2	4	-1	20	11
2	1	4	hsa-miR-362-5p	42503	96	74	90	65	204	102	31	30	36	14	152	34
2	2	4	hsa-miR-1236	46624	221	1161	925	218	464	471	155	1116	871	164	411	403
2	3	4	hsa-miR-205-5p	46917	8449	14432	15887	3707	444	68	8383	14386	15833	3654	392	0
2	4	4	spike_control_v2_35	28568	309	204	186	82	240	216	243	160	132	30	187	153
2	5	4	hsa-let-7b-3p	42769	135	164	227	69	146	124	67	119	173	16	94	60
2	6	4	hsa-miR-409-3p	11240	70	50	70	51	68	69	5	4	17	-2	14	8
2	7	4	hsa-miR-7-2-3p	42964	83	93	92	66	145	96	17	48	38	14	91	31
2	8	4	hsa-miR-503	46803	57	50	59	52	65	73	-10	5	6	-2	9	4
2	9	4	hsa-miR-1539	146105	79	48	58	54	62	58	11	1	4	1	8	-13
2	10	4	hsv2-miR-H3	146077	66	59	65	50	62	97	0	14	12	-4	9	28
2	11	4	spike_control_v2_28	27953	59	299	135	85	481	450	-9	254	82	33	427	382
2	12	4		146051	56	50	54	51	60	57	-12	5	2	-3	8	-13
2	13	4		146038	180	90	121	57	73	88	112	45	68	5	18	19
2	14	4		146146	2252	6988	14978	3516	5903	5730	2184	6942	14925	3464	5850	5668
2	15	4	hsa-miRPlus-C1076	42838	71	112	73	65	128	168	6	68	19	14	77	109
2	16	4	spike_control_v2_49	30293	55	83	481	60	109	88	-12	37	430	10	57	28
2	17	4	SNORD110	145661	84	68	82	60	107	124	21	23	29	9	55	65
2	18	4	SNORD6	19605	3382	1226	2305	1590	5185	4152	3320	1181	2251	1540	5133	4090
2	19	4		146097	131	200	209	106	153	185	68	155	155	57	103	129
2	1	5		46436	815	5093	4049	2360	2451	2839	749	5048	3997	2308	2401	2784
2	2	5		146039	147	305	180	161	576	293	80	260	127	110	525	237
2	3	5		145994	1349	1631	2600	767	1805	1639	1285	1586	2545	715	1752	1581
2	4	5		146050	329	523	569	357	995	577	262	477	514	304	943	515
2	5	5		-1	91	972	1100	204	1124	459	24	927	1044	152	1072	394
2	6	5	spike_control_v2_10	13430	61	58	52	55	66	74	-6	13	-4	4	13	5
2	7	5		42831	332	560	946	348	735	243	266	514	890	295	681	177
2	8	5	hsa-miR-4796-3p	146124	87	73	72	52	73	78	18	27	16	-4	19	7
2	9	5	spike_control_v2_35	28568	310	229	237	85	249	215	241	182	182	31	195	148
2	10	5	hsa-miR-3179	146152	54	52	58	49	62	61	-13	5	4	-2	7	-3
2	11	5	hsa-miR-335-3p	145745	501	1120	1246	591	1409	1028	432	1073	1194	538	1353	966
2	12	5		145679	108	149	102	67	525	48	44	105	49	16	471	-17
2	13	5	hsa-miR-367-5p	145697	66	50	54	48	57	48	1	6	0	-3	3	-24
2	14	5	hsa-miR-668	145701	131	104	153	154	141	237	64	59	102	102	87	168
2	15	5	hsa-miR-330-5p	145843	67	57	68	52	85	84	0	13	14	0	31	15
2	16	5	hsa-miR-523-3p	145754	106	165	112	71	155	127	42	120	60	19	102	53
2	17	5	hsa-miR-655	145696	63	48	54	46	51	70	-1	4	1	-5	0	-2
2	18	5	hsa-miR-29a-5p	145638	218	174	240	79	156	154	155	129	188	30	104	81
2	19	5	hsa-miR-545-3p	145741	63	56	61	50	89	118	0	11	10	2	37	53
2	1	6	hsa-miR-296-5p	146100	232	1597	748	345	589	1293	165	1552	695	294	537	1239
2	2	6	hsa-miR-3130-3p	147827	60	45	50	50	64	56	-6	1	-4	-2	12	0
2	3	6	hsa-miR-3133	147820	87	73	166	114	117	136	21	28	110	60	64	82
2	4	6	hsa-miR-3173-3p	147845	60	61	62	47	60	66	-6	16	9	-7	7	10
2	5	6	hsa-miR-92b-3p	145897	102	307	176	169	327	313	37	263	118	118	272	259
2	6	6	hsa-miR-18a-5p	147195	53	48	55	48	56	65	-12	3	-3	-4	1	10
2	7	6	hsa-miR-302a-3p	147203	626	410	1458	495	514	726	558	365	1402	441	459	670
2	8	6		148008	1024	2532	2822	1299	3397	2360	958	2487	2766	1247	3342	2294
2	9	6	hsa-miR-4330	147865	69	48	53	50	70	72	3	1	-3	-3	17	3
2	10	6	hsa-miR-548s	147870	65	50	50	53	56	57	-5	5	-4	0	1	-11
2	11	6	kshv-miR-K12-12	147919	67	164	73	56	74	70	-1	120	20	3	19	0
2	12	6		147754	102	275	189	76	274	107	36	231	135	24	223	32
2	13	6	hsa-miR-3119	147837	100	61	91	58	64	58	34	16	38	5	11	-9
2	14	6	hsa-miR-4325	147981	64	82	63	76	126	81	-3	37	10	22	73	18
2	15	6		147789	631	1747	2759	435	571	608	566	1703	2706	385	519	546
2	16	6	hsa-miR-4253	147562	59	44	49	44	54	49	-5	0	-4	-5	2	-14
2	17	6	hsa-miR-4313	147846	92	89	108	77	93	69	26	44	55	27	41	1
2	18	6	hsv1-miR-H12	147748	62	53	53	45	66	49	-3	9	1	-5	14	-27
2	19	6	hsa-miR-374c-5p	148430	60	189	208	137	214	151	-4	146	154	88	164	77
2	1	7	hsa-miR-3915	148495	107	207	178	145	390	319	43	162	124	94	336	263
2	2	7	hsa-miR-3606	148335	158	254	419	152	298	236	92	209	365	99	245	181
2	3	7	hsa-miR-3610	148208	58	51	56	53	72	58	-9	6	3	0	19	0
2	4	7	hsa-miRPlus-I128-1*	148562	56	44	49	48	53	53	-10	0	-2	-7	-2	-3
2	5	7	hsa-miR-4251	147715	60	71	60	45	68	64	-4	27	5	-7	14	11
2	6	7	hsa-miR-3662	148042	69	51	57	48	60	65	7	6	4	-6	6	10
2	7	7	hsa-miR-3692-5p	148332	56	49	50	48	59	60	-10	3	-3	-5	4	5
2	8	7	hsa-miR-3613-5p	147334	57	45	56	52	62	51	-11	0	1	1	5	-5
2	9	7	hsa-miR-4306	147722	237	2401	1117	316	1323	1093	171	2355	1061	264	1269	1035
2	10	7	hsv1-miR-H3*	147718	66	52	52	46	62	67	1	7	-3	-7	7	7
2	11	7	hsa-miR-1246	148642	1149	13777	9789	3780	13128	10807	1085	13731	9733	3730	13074	10747
2	12	7	hsa-miR-1247-3p	148040	68	61	55	45	63	68	1	16	2	-5	10	5
2	13	7	hsa-miR-3178	147595	190	1861	1338	1457	5880	3863	125	1816	1283	1407	5826	3798
2	14	7	hsv1-miR-H1	147712	66	66	65	51	66	74	-2	21	10	0	12	4
2	15	7		148170	62	44	49	50	59	54	-2	0	-5	-1	4	-14
2	16	7		148580	61	46	49	59	61	51	-4	2	-4	10	8	-22
2	17	7		148110	55	46	48	47	52	51	-10	3	-6	-3	-2	-21
2	18	7		148538	60	48	53	47	69	51	-5	4	1	-1	15	-17
2	19	7		148091	59	48	55	49	58	43	-4	3	1	2	6	-23
2	1	8		148016	61	45	51	45	51	58	-3	0	-4	-6	-4	6
2	2	8		148459	70	87	91	71	100	153	5	43	39	19	47	100
2	3	8		148612	58	42	48	48	50	60	-6	-2	-6	-4	-2	4
2	4	8		148511	61	46	54	52	62	65	-4	2	2	0	8	11
2	5	8	hsa-miR-3074-5p	148453	62	45	44	51	55	59	-3	1	-10	-1	2	5
2	6	8		148212	204	168	498	189	336	286	138	123	445	135	286	233
2	7	8		148530	134	123	117	92	209	107	68	78	61	38	155	53
2	8	8		148517	57	46	50	51	62	66	-10	1	-6	-2	8	8
2	9	8		148267	358	963	626	202	1674	922	291	917	570	149	1620	864
2	10	8		148134	89	56	70	57	56	71	24	10	14	4	3	14
2	11	8		148389	408	148	371	701	173	259	344	103	315	651	119	200
2	12	8		148484	2865	2293	2819	814	4948	3401	2799	2249	2763	763	4893	3345
2	13	8		148576	67	99	64	52	73	200	2	54	7	2	18	143
2	14	8		148435	137	305	213	189	547	994	71	261	158	136	493	935
2	15	8		148329	58	44	52	53	61	76	-8	0	0	1	7	19
2	16	8		148600	67	49	54	52	62	111	0	5	0	1	9	53
2	17	8		148028	62	45	53	45	51	62	-6	0	0	-6	-2	4
2	18	8		148555	65	49	55	51	62	72	1	5	0	1	9	3
2	19	8		148153	106	53	62	60	65	82	44	9	10	13	14	14
2	1	9	Empty	0	59	45	57	55	55	55	-5	1	3	2	3	-1
2	2	9		148392	55	48	49	41	58	56	-7	6	-5	-11	2	3
2	3	9		148636	232	342	199	143	688	365	169	298	144	91	635	311
2	4	9		148301	69	47	65	62	57	73	5	2	11	8	6	19
2	5	9	hsa-miR-1911-3p	146094	68	44	49	47	59	56	4	-1	-8	-5	5	0
2	6	9	hsa-miR-29a-3p	11039	4551	9688	10134	2767	5510	4933	4485	9642	10079	2715	5455	4878
2	7	9	hsa-miR-548j	46592	57	49	56	49	54	57	-11	5	0	-4	-2	2
2	8	9	Empty	0	67	48	63	60	56	65	2	3	7	5	3	8
2	9	9	hsa-miR-423-5p	27565	434	3150	1376	456	2062	3008	367	3104	1322	404	2009	2951
2	10	9		146147	720	3027	2886	1014	3054	1931	652	2982	2832	962	3001	1874
2	11	9	Empty	0	60	49	58	54	52	55	-6	5	4	4	-2	-2
2	12	9	Empty	0	58	43	56	52	53	59	-9	-1	2	2	-1	3
2	13	9	Empty	0	63	41	55	50	51	54	-6	-4	-2	0	-2	-3
2	14	9	Empty	0	64	41	64	49	55	53	-3	-3	7	-3	4	-2
2	15	9	Empty	0	64	45	51	49	52	55	-2	1	-3	-1	-1	-1
2	16	9	Empty	0	60	41	51	54	56	65	-5	-2	-2	3	2	10
2	17	9	Empty	0	63	44	58	48	51	59	-4	-1	5	-1	-3	4
2	18	9	Empty	0	68	44	52	53	56	49	1	0	-2	3	4	-5
2	19	9	Empty	0	60	41	51	52	50	54	-4	-4	1	5	-2	-1
2	1	10	Empty	0	68	45	50	57	52	45	6	1	-3	3	-1	-8
2	2	10	hsa-miR-10a-3p	28019	67	101	99	58	89	106	4	57	47	6	34	54
2	3	10	hsa-miR-30e-5p	28191	195	923	977	588	604	304	132	877	924	537	551	251
2	4	10		42938	76	46	53	55	52	57	12	0	1	4	1	4
2	5	10	hsa-miR-514a-3p	42959	68	53	60	53	63	108	5	8	7	2	12	52
2	6	10	hsa-miR-147b	17411	67	54	56	57	91	92	2	9	3	5	39	37
2	7	10		42678	48	42	50	44	53	55	-18	-3	-5	-8	0	-1
2	8	10	hsa-miR-548l	46415	60	93	67	51	91	89	-5	48	13	-3	37	34
2	9	10		42877	57	46	55	50	55	56	-11	0	2	-1	2	2
2	10	10		42770	81	934	303	135	414	520	13	888	249	82	362	464
2	11	10	hsa-miR-1268a/hsa-miR-1268b	46558	59	50	57	49	58	60	-5	4	3	-3	6	5
2	12	10	hsa-miR-548d-5p	42756	55	53	58	49	72	65	-10	7	5	-2	18	9
2	13	10		42539	1312	6031	4721	4418	7947	13512	1246	5985	4667	4369	7895	13457
2	14	10	kshv-miR-K12-9	17419	59	46	55	49	54	63	-6	1	1	-4	0	9
2	15	10	hsa-miR-151a-5p	11260	409	355	632	129	455	216	345	311	578	79	402	163
2	16	10		31388	444	1444	766	290	1193	1367	382	1399	714	241	1141	1313
2	17	10		45985	55	49	55	49	61	75	-9	4	3	0	9	20
2	18	10		28346	63	44	49	53	55	59	-6	0	-5	4	4	6
2	19	10	Empty	0	66	45	53	51	48	58	0	1	0	4	-3	4
2	1	11	hsa-miR-452-3p	42598	51	53	62	52	66	123	-15	10	8	-3	14	69
2	2	11		-1	110	326	366	88	392	398	47	283	312	36	338	345
2	3	11	hsa-miR-561-3p	31517	56	43	55	44	51	48	-6	0	-1	-5	-1	-5
2	4	11	hsa-miR-448	11113	58	44	43	51	46	50	-4	0	-10	1	-8	-5
2	5	11	hsa-miR-499a-5p	14313	61	54	59	50	62	53	0	9	6	-2	8	-1
2	6	11	hsa-miR-95	11181	52	48	57	51	65	49	-12	3	4	0	10	-6
2	7	11		46510	63	47	55	51	55	58	-2	3	2	1	1	1
2	8	11	kshv-miR-K12-2	17470	75	63	59	47	75	86	9	18	5	-6	18	30
2	9	11	hsa-miR-542-5p	42811	66	70	63	50	77	103	0	24	9	-3	24	48
2	10	11	hsa-miR-1302	46796	60	45	50	43	54	62	-4	-2	-4	-9	3	7
2	11	11	hsa-miR-616-5p	17289	61	47	54	56	66	74	-5	1	2	6	13	17
2	12	11		42588	78	98	123	63	372	89	16	52	72	12	319	33
2	13	11		11208	291	1187	787	846	1419	2404	226	1142	733	797	1367	2347
2	14	11	hsa-miR-1275	46620	127	313	249	79	326	465	64	268	193	28	272	408
2	15	11	hsa-miR-147a	10954	63	53	52	48	57	70	0	8	-2	-4	4	14
2	16	11		11251	77	78	71	52	112	112	12	33	16	3	61	57
2	17	11		11227	92	137	130	69	277	215	28	93	77	21	225	158
2	18	11	hsa-miR-2276	46875	54	42	50	48	51	57	-10	-1	-4	1	-2	2
2	19	11	hsa-miR-218-5p	11018	78	146	331	60	77	76	15	104	277	12	25	24
2	1	12	hsa-miR-363-3p	11077	59	71	129	84	50	65	-3	26	76	32	-3	10
2	2	12	hsa-miR-1252	46924	59	54	54	56	60	58	-3	10	1	3	7	1
2	3	12	spike_control_v2_37	28684	113	383	395	84	432	416	51	339	341	33	379	362
2	4	12		11205	87	1007	555	309	549	807	24	963	500	258	497	751
2	5	12	hsa-miR-520g	46454	58	48	50	50	59	56	-4	4	-3	-4	5	0
2	6	12		17422	160	162	218	89	156	147	96	118	163	36	101	94
2	7	12		17517	123	427	246	84	125	187	60	383	192	31	71	133
2	8	12		46453	75	90	60	58	131	105	10	45	8	6	78	50
2	9	12		42444	114	193	172	184	574	661	48	147	120	133	519	605
2	10	12		42686	90	87	108	54	56	77	27	41	54	4	3	21
2	11	12		42558	56	46	51	45	55	49	-10	0	-1	-4	2	-9
2	12	12	hsa-miR-578	17302	57	44	55	48	48	59	-7	-1	3	-3	-4	1
2	13	12	hsa-miR-920	42932	85	197	173	78	403	274	20	151	119	29	350	216
2	14	12		17464	600	1759	1807	184	1958	1740	539	1712	1751	135	1905	1682
2	15	12	hsa-miR-10a-5p	13485	248	825	1361	109	248	124	185	779	1305	58	192	66
2	16	12	hsa-miR-1204	46791	189	206	139	64	119	157	128	161	84	15	67	100
2	17	12		46976	206	218	211	108	422	164	143	175	157	60	369	106
2	18	12	hsa-miR-642a-5p/hsa-miR-642b-5p	42679	261	509	524	283	704	780	197	466	472	236	652	724
2	19	12	hsa-miR-1254	46750	58	45	52	49	59	63	-5	2	2	1	7	7
2	1	13	hsa-miR-362-5p	42503	76	62	88	59	190	103	14	18	35	8	138	44
2	2	13	hsa-miR-1236	46624	226	899	917	222	346	424	163	854	864	170	294	363
2	3	13	hsa-miR-205-5p	46917	7977	10547	12217	1684	396	65	7914	10503	12163	1631	344	3
2	4	13	spike_control_v2_35	28568	312	166	209	67	205	209	249	121	154	15	151	148
2	5	13	hsa-let-7b-3p	42769	132	151	153	64	111	125	70	106	98	10	57	69
2	6	13	hsa-miR-409-3p	11240	69	53	64	51	50	69	5	7	8	-1	-3	14
2	7	13	hsa-miR-7-2-3p	42964	68	65	79	58	98	100	2	20	25	7	46	42
2	8	13	hsa-miR-503	46803	61	47	51	47	67	59	-2	3	-2	-5	14	2
2	9	13	hsa-miR-1539	146105	65	47	49	50	49	61	0	2	-6	-3	-6	4
2	10	13	hsv2-miR-H3	146077	63	50	58	50	57	64	-1	5	4	-2	3	8
2	11	13	spike_control_v2_28	27953	57	247	153	57	393	380	-9	202	99	7	340	324
2	12	13		146051	56	47	47	49	57	52	-8	2	-7	-2	5	-4
2	13	13		146038	170	73	97	61	63	75	105	27	41	11	10	18
2	14	13		146146	2285	5946	13446	1935	4960	4542	2219	5900	13390	1885	4908	4485
2	15	13	hsa-miRPlus-C1076	42838	68	81	74	51	95	103	4	35	18	2	43	45
2	16	13	spike_control_v2_49	30293	56	83	378	49	111	67	-10	38	325	2	59	10
2	17	13	SNORD110	145661	69	59	70	52	67	82	6	15	15	4	14	26
2	18	13	SNORD6	19605	2419	1362	1909	320	5223	3586	2359	1317	1855	272	5171	3528
2	19	13		146097	126	153	176	88	104	171	64	109	124	41	52	116
2	1	14		46436	679	3996	3609	1783	2265	1938	617	3950	3555	1734	2214	1877
2	2	14		146039	171	260	172	104	481	253	111	215	119	55	428	190
2	3	14		145994	1424	1412	2406	725	1496	1378	1361	1368	2353	675	1444	1310
2	4	14		146050	290	441	419	198	874	469	229	396	364	147	821	401
2	5	14		-1	107	833	1016	150	957	375	44	788	962	97	904	310
2	6	14	spike_control_v2_10	13430	58	53	48	46	66	61	-5	7	-6	-5	12	-5
2	7	14		42831	345	469	653	159	621	237	280	422	598	106	568	171
2	8	14	hsa-miR-4796-3p	146124	68	59	60	49	70	69	4	15	5	-4	16	11
2	9	14	spike_control_v2_35	28568	300	195	208	75	212	225	236	152	153	25	157	161
2	10	14	hsa-miR-3179	146152	58	48	55	45	51	59	-6	4	0	-7	-3	-3
2	11	14	hsa-miR-335-3p	145745	455	858	1115	487	1275	985	391	812	1060	437	1220	923
2	12	14		145679	80	130	85	50	501	64	16	84	30	2	448	5
2	13	14	hsa-miR-367-5p	145697	55	41	47	51	55	53	-7	-4	-8	3	1	-5
2	14	14	hsa-miR-668	145701	106	100	146	155	120	198	44	53	90	108	68	141
2	15	14	hsa-miR-330-5p	145843	62	53	55	51	74	69	-3	8	1	3	24	14
2	16	14	hsa-miR-523-3p	145754	93	126	94	60	133	158	29	81	42	13	82	104
2	17	14	hsa-miR-655	145696	58	47	51	38	51	64	-5	2	-3	-10	-1	8
2	18	14	hsa-miR-29a-5p	145638	180	169	182	59	138	109	118	123	128	11	87	52
2	19	14	hsa-miR-545-3p	145741	62	50	52	48	83	77	0	6	-2	1	31	20
2	1	15	hsa-miR-296-5p	146100	214	1291	654	329	449	789	152	1245	599	279	397	734
2	2	15	hsa-miR-3130-3p	147827	55	46	50	44	56	58	-6	1	-3	-5	5	2
2	3	15	hsa-miR-3133	147820	84	63	125	83	115	121	23	18	72	35	65	60
2	4	15	hsa-miR-3173-3p	147845	53	55	55	44	63	55	-9	11	0	-6	9	-6
2	5	15	hsa-miR-92b-3p	145897	101	233	147	132	241	202	37	188	90	80	188	141
2	6	15	hsa-miR-18a-5p	147195	56	46	51	46	63	56	-7	1	-6	-3	7	-7
2	7	15	hsa-miR-302a-3p	147203	614	363	1283	361	509	677	550	318	1225	310	452	613
2	8	15		148008	932	2114	2529	923	2713	1796	869	2069	2473	872	2659	1731
2	9	15	hsa-miR-4330	147865	68	45	47	43	49	50	4	-1	-8	-8	-5	-21
2	10	15	hsa-miR-548s	147870	57	45	47	45	50	53	-11	1	-10	-9	-2	-18
2	11	15	kshv-miR-K12-12	147919	56	111	68	49	60	59	-8	67	12	-2	4	-10
2	12	15		147754	84	242	165	70	218	107	19	198	111	21	165	35
2	13	15	hsa-miR-3119	147837	74	56	92	48	62	81	9	11	36	-2	10	12
2	14	15	hsa-miR-4325	147981	63	68	59	60	98	90	1	23	3	11	46	24
2	15	15		147789	648	1342	2698	249	467	323	585	1296	2642	202	415	257
2	16	15	hsa-miR-4253	147562	55	44	55	50	50	58	-7	-1	-1	2	-2	-8
2	17	15	hsa-miR-4313	147846	87	85	97	59	66	95	23	40	42	12	12	27
2	18	15	hsv1-miR-H12	147748	53	50	50	43	52	67	-12	4	-3	-4	0	7
2	19	15	hsa-miR-374c-5p	148430	54	179	203	94	186	151	-9	134	150	47	133	96
2	1	16	hsa-miR-3915	148495	97	167	161	119	306	235	35	122	108	68	252	179
2	2	16	hsa-miR-3606	148335	192	209	421	103	239	198	129	164	367	53	186	141
2	3	16	hsa-miR-3610	148208	52	49	53	43	64	61	-8	4	-1	-8	13	7
2	4	16	hsa-miRPlus-I128-1*	148562	55	41	43	42	44	55	-5	-4	-13	-7	-10	-1
2	5	16	hsa-miR-4251	147715	56	62	60	49	63	62	-7	17	5	-1	10	6
2	6	16	hsa-miR-3662	148042	55	48	52	45	55	57	-9	3	-3	-3	1	2
2	7	16	hsa-miR-3692-5p	148332	65	44	47	42	50	52	2	-1	-7	-7	-6	-3
2	8	16	hsa-miR-3613-5p	147334	61	44	48	49	51	56	-1	-1	-7	-3	-4	-3
2	9	16	hsa-miR-4306	147722	206	1773	1085	260	1056	838	144	1727	1030	211	1001	776
2	10	16	hsv1-miR-H3*	147718	56	50	51	42	56	65	-7	4	-8	-9	1	-2
2	11	16	hsa-miR-1246	148642	1115	10740	9694	2212	10284	8044	1051	10693	9638	2163	10229	7981
2	12	16	hsa-miR-1247-3p	148040	59	55	53	45	57	52	-3	10	-1	-4	3	-11
2	13	16	hsa-miR-3178	147595	209	1591	1279	629	5118	2910	147	1545	1224	578	5064	2840
2	14	16	hsv1-miR-H1	147712	59	50	55	44	63	65	-5	5	0	-5	12	-4
2	15	16		148170	50	48	47	49	55	48	-15	2	-9	1	4	-22
2	16	16		148580	51	48	50	43	56	48	-12	2	-5	-6	3	-27
2	17	16		148110	55	45	47	44	51	40	-7	-1	-6	-3	0	-32
2	18	16		148538	56	47	46	46	71	49	-7	2	-9	-1	20	-20
2	19	16		148091	58	46	49	43	53	49	-5	0	-5	-1	1	-17
2	1	17		148016	63	41	43	47	53	55	2	-4	-12	-2	-1	-6
2	2	17		148459	59	64	64	62	77	128	-4	18	10	11	25	70
2	3	17		148612	56	42	47	45	46	52	-5	-3	-6	-6	-6	-3
2	4	17		148511	55	45	50	55	51	55	-7	1	-5	5	-2	0
2	5	17	hsa-miR-3074-5p	148453	61	42	45	43	56	57	-5	-3	-10	-8	2	2
2	6	17		148212	202	157	387	146	282	236	140	113	332	96	227	179
2	7	17		148530	116	110	122	69	180	92	53	65	69	19	125	35
2	8	17		148517	51	43	42	44	50	53	-11	-2	-14	-6	-6	-6
2	9	17		148267	362	859	474	139	1467	766	297	813	416	88	1410	708
2	10	17		148134	80	50	71	51	57	68	14	4	14	1	3	9
2	11	17		148389	389	108	362	721	143	197	324	62	304	673	89	139
2	12	17		148484	2085	2373	2168	430	4489	2868	2022	2327	2112	380	4434	2811
2	13	17		148576	58	90	60	50	69	147	-5	45	6	1	15	91
2	14	17		148435	72	209	141	148	364	601	9	165	85	98	313	544
2	15	17		148329	56	44	50	47	52	67	-7	-1	-5	-1	0	5
2	16	17		148600	57	52	54	42	50	91	-6	7	1	-5	-3	27
2	17	17		148028	54	48	47	39	53	63	-10	2	-4	-9	3	-3
2	18	17		148555	61	51	53	46	54	60	-1	6	0	-2	4	-4
2	19	17		148153	93	47	62	47	53	48	30	1	10	1	1	-13
2	1	18	Hy3	13138	883	595	2202	1014	2271	1725	820	551	2146	964	2217	1652
2	2	18		148392	52	44	47	49	52	78	-10	-1	-7	-1	-1	12
2	3	18		148636	151	323	186	102	651	332	91	279	132	52	596	266
2	4	18		148301	67	47	63	50	57	84	7	2	7	0	3	21
2	5	18	hsa-miR-1911-3p	146094	55	43	44	44	50	49	-8	-2	-12	-5	-5	-16
2	6	18	hsa-miR-29a-3p	11039	3808	9895	7910	1187	4940	4521	3745	9851	7854	1136	4886	4457
2	7	18	hsa-miR-548j	46592	57	48	50	51	47	55	-5	2	-6	1	-8	-10
2	8	18	Empty	0	67	47	68	53	60	68	4	2	12	2	3	6
2	9	18	hsa-miR-423-5p	27565	336	2505	1174	369	1539	2398	275	2459	1116	319	1485	2340
2	10	18		146147	601	2442	2487	711	2497	1668	538	2396	2428	661	2445	1607
2	11	18	Empty	0	69	46	57	52	54	54	8	1	-1	3	2	-3
2	12	18	Empty	0	70	44	54	43	55	55	8	-2	-2	-6	0	-1
2	13	18	Empty	0	60	47	57	47	55	58	-4	1	2	0	-1	1
2	14	18	Empty	0	65	42	57	49	52	54	4	-3	-1	0	-1	-3
2	15	18	Empty	0	65	47	59	49	51	63	4	3	1	1	0	5
2	16	18	Empty	0	65	44	58	47	51	60	2	-1	3	-2	-2	5
2	17	18	Empty	0	64	45	55	48	51	57	1	-1	2	0	-2	0
2	18	18	Hy3	13138	643	432	1303	496	1730	2068	580	388	1248	449	1678	2011
2	19	18	Hy3	13138	496	688	655	358	890	2002	432	644	602	312	838	1947
3	1	1	Hy3	13138	3455	2133	3190	3268	3068	3866	3390	2087	3137	3220	3013	3802
3	2	1	hsa-miR-425-5p	17608	67	192	212	253	2064	1055	-2	147	159	205	2008	986
3	3	1	hsa-miR-125b-5p	30787	7078	17418	15281	1790	2829	2998	7011	17373	15227	1742	2773	2931
3	4	1	hsa-miR-518e-3p	11159	55	56	61	49	71	94	-13	11	7	1	15	25
3	5	1		11218	58	67	63	45	68	96	-7	23	12	-4	12	29
3	6	1		46572	52	44	56	44	57	61	-14	-1	3	-5	1	0
3	7	1	ebv-miR-BART19-5p	42613	121	138	188	105	99	152	53	93	136	47	41	84
3	8	1		42511	56	51	56	71	56	56	-7	5	2	0	0	-9
3	9	1		11217	77	60	61	49	65	83	12	17	7	-7	10	16
3	10	1		46712	144	211	255	176	725	222	79	167	201	125	668	156
3	11	1	ebv-miR-BART1-5p	17541	73	66	64	47	97	101	4	20	10	1	39	37
3	12	1		17596	91	517	319	100	405	305	24	471	262	51	349	243
3	13	1	hsa-miRPlus-D1090	28250	56	48	58	43	57	67	-9	2	0	-4	0	5
3	14	1	hsa-miR-372	11084	70	81	67	49	105	82	6	36	10	2	50	20
3	15	1	ebv-miR-BART16	17358	98	197	166	87	277	293	33	152	111	40	224	229
3	16	1	hsa-miR-592	17312	49	45	65	43	59	64	-12	-2	6	-4	5	-1
3	17	1	hsa-miR-521	11171	60	54	88	45	107	76	-1	9	29	-4	54	11
3	18	1		42803	113	173	152	64	230	179	55	126	93	17	174	118
3	19	1	Hy3	13138	3028	1816	2812	2655	3018	3868	2969	1769	2753	2608	2960	3805
3	1	2	hsa-miR-621	46301	51	55	59	46	65	75	-14	10	6	-1	10	13
3	2	2		-1	116	417	572	88	471	530	54	373	520	40	414	467
3	3	2		14289	60	60	62	58	98	142	-4	15	9	9	46	77
3	4	2	hsa-miR-21-3p	42524	122	152	162	182	584	559	60	109	109	133	530	497
3	5	2	hsa-miR-361-5p	14301	747	689	859	224	589	589	683	645	808	175	535	528
3	6	2	hsa-miR-1229	46689	65	59	71	58	75	88	0	14	20	11	21	29
3	7	2	hsa-miR-1324	46647	62	46	49	47	60	63	-5	1	-2	0	5	-1
3	8	2		23524	70	157	57	61	126	122	3	111	1	13	69	56
3	9	2		42611	49	48	59	44	67	67	-17	5	7	-4	13	6
3	10	2	hsa-miR-744-3p	42970	49	53	58	49	69	75	-17	9	5	-1	15	12
3	11	2	hsa-miR-574-5p	27740	183	283	249	137	568	381	114	238	196	87	514	320
3	12	2	hsa-miR-320c	46228	1699	759	1243	255	712	1032	1634	715	1188	209	657	975
3	13	2		11215	84	118	108	79	169	332	21	74	52	34	117	271
3	14	2		11246	80	52	67	51	84	79	19	7	10	2	31	18
3	15	2		17904	231	2059	784	259	1419	1029	169	2013	728	214	1366	970
3	16	2		11273	66	269	554	272	417	230	4	222	496	226	363	170
3	17	2		19583	111	64	75	59	69	76	50	17	15	11	13	15
3	18	2	hsa-miR-509-3p	11141	51	46	61	44	60	84	-7	-1	2	-3	6	20
3	19	2	hsa-miR-554	42766	65	73	67	48	85	102	5	25	10	0	27	39
3	1	3		17896	339	4949	1640	1124	3188	2250	274	4904	1586	1075	3133	2192
3	2	3	hsa-miR-1305	46501	64	48	53	48	57	66	-1	3	2	-1	4	9
3	3	3	spike_control_v2_37	28684	124	470	654	114	512	666	59	426	602	67	458	607
3	4	3	hsa-miR-551a	17272	88	153	114	57	208	258	23	109	62	9	155	200
3	5	3		42479	81	110	81	53	82	106	15	65	29	6	28	47
3	6	3	hsa-miR-424-5p	42965	97	1049	388	412	1040	349	36	1006	338	365	987	291
3	7	3		42913	65	59	61	43	69	80	1	14	8	-4	15	24
3	8	3	hsa-miR-922	42683	56	61	57	46	66	75	-7	16	4	0	12	18
3	9	3		28450	441	2076	781	301	1311	1631	377	2032	727	252	1256	1573
3	10	3		46514	2366	17917	17878	5836	18505	13472	2302	17871	17821	5788	18453	13414
3	11	3	hsa-miR-181a-5p	42865	148	633	829	869	1788	1302	82	588	774	822	1737	1243
3	12	3		42894	82	93	89	58	142	132	16	49	33	11	88	74
3	13	3	hsa-miR-302b-5p	42667	68	65	62	47	104	116	7	22	4	-1	51	56
3	14	3	hsa-miR-130a-3p	10138	947	1342	2613	409	493	275	891	1297	2554	363	436	214
3	15	3		30681	99	165	248	78	133	132	37	120	192	32	79	73
3	16	3		30831	83	54	69	59	201	249	23	9	14	12	149	188
3	17	3	hsa-miR-1298	46381	55	61	57	52	145	129	-7	15	1	4	90	68
3	18	3	hsa-miR-26b-3p	42523	55	60	86	66	65	98	-5	12	31	18	10	37
3	19	3	hsa-miR-450b-3p	42892	51	51	64	43	63	65	-9	5	10	-4	1	2
3	1	4	ebv-miR-BART9*	42824	70	60	78	52	114	216	7	16	25	5	60	157
3	2	4	kshv-miR-K12-4-5p	17606	54	47	57	45	63	77	-9	2	5	-2	11	19
3	3	4		42927	70	609	132	83	320	303	7	566	82	37	270	245
3	4	4	spike_control_v2_35	28568	336	251	343	78	292	370	269	207	292	31	241	310
3	5	4		42861	99	104	99	78	162	114	36	60	47	30	109	56
3	6	4	hsa-miR-1277-3p	46925	57	47	46	48	62	64	-5	4	-6	-1	9	6
3	7	4	hsa-miR-1202	46832	64	42	52	46	57	70	3	-2	-1	-1	5	14
3	8	4	hsa-miR-186-3p	42614	81	92	79	66	138	149	18	47	28	22	85	91
3	9	4	hsa-miR-718	146064	92	126	107	95	123	183	29	82	55	49	71	124
3	10	4	hsa-miR-1914-5p	146091	82	120	116	62	160	236	17	77	59	13	109	175
3	11	4	hsa-miR-1307-5p	42780	123	108	163	139	223	232	58	64	108	93	170	174
3	12	4		145866	54	50	59	45	66	73	-11	7	3	1	12	14
3	13	4	SNORD48	46205	722	485	719	596	1242	677	660	439	662	550	1186	616
3	14	4	spike_control_v2_42	29138	613	1168	2904	438	2363	2240	555	1124	2845	394	2308	2179
3	15	4		146192	192	194	440	253	399	340	133	149	382	207	348	282
3	16	4		42802	97	459	291	134	285	593	42	414	234	89	234	534
3	17	4		145872	54	49	54	47	61	72	-5	3	-2	1	7	12
3	18	4		146036	56	55	63	40	57	67	-8	9	6	-7	5	8
3	19	4		146017	55	49	70	44	65	76	-5	2	14	-4	6	10
3	1	5	spike_control_v2_34	28488	54	177	83	65	237	308	-8	133	33	18	185	252
3	2	5	hsa-miRPlus-B1114	145934	70	136	101	47	107	151	8	92	48	1	56	93
3	3	5	hsa-miR-449c-3p	146020	53	50	51	49	67	66	-10	5	-1	3	15	3
3	4	5		-1	125	412	547	88	491	568	60	367	496	41	436	509
3	5	5	spike_control_v2_29	27968	70	874	1050	161	1190	538	4	829	997	115	1136	481
3	6	5	spike_control_v2_31	28098	509	931	1983	212	1714	1451	444	887	1933	164	1660	1393
3	7	5	hsa_negative_control_1	14258	87	294	130	66	171	237	24	251	77	21	118	182
3	8	5		-1	285	573	1556	370	526	1094	220	528	1502	324	473	1038
3	9	5	ebv-miR-BART21-3p	145990	85	88	84	50	88	93	19	42	32	3	36	35
3	10	5		146003	80	102	66	51	100	85	14	58	14	5	48	26
3	11	5	hsa-miR-516a-3p/hsa-miR-516b-3p	145717	64	53	53	45	72	62	-3	9	-1	-3	19	5
3	12	5		145944	94	1694	1651	913	2156	486	32	1648	1592	866	2101	430
3	13	5	ebv-miR-BART2-3p	145984	74	107	105	61	151	230	14	62	49	17	99	172
3	14	5		145760	1322	318	442	170	186	290	1262	273	387	126	136	230
3	15	5	hsa-miR-376a-3p	146009	54	157	98	47	83	141	-3	112	42	3	31	81
3	16	5	hsa-miR-526b-3p	145785	48	48	55	45	63	60	-10	4	-1	-1	12	0
3	17	5	hsa-miR-369-5p	145641	59	70	80	49	67	74	1	26	24	2	13	12
3	18	5	hsa-miR-658	145842	67	46	56	43	67	77	7	0	0	-3	13	18
3	19	5	hsa-miR-30a-5p	146086	203	1686	1810	617	723	378	145	1642	1753	571	667	316
3	1	6	hsa-miR-518a-5p/hsa-miR-527	145905	69	65	60	51	98	68	9	20	8	3	44	0
3	2	6	hsa-miR-548u	147854	57	48	55	45	67	77	-7	3	0	-1	16	9
3	3	6	hsa-miR-3143	147835	58	49	51	44	57	71	-5	6	-2	-3	6	3
3	4	6		147510	67	65	76	51	57	75	3	22	25	4	5	15
3	5	6	hsa-miR-4327	147796	56	94	67	53	69	76	-7	52	15	7	16	15
3	6	6	hsa-miR-4317	147776	199	1181	825	777	1694	700	135	1138	774	731	1641	641
3	7	6	hsv2-miR-H9-3p	147840	168	168	190	85	124	152	103	125	137	38	70	96
3	8	6	kshv-miR-K12-7*	147901	79	76	52	64	106	148	14	32	1	17	55	93
3	9	6	hsa-miR-3160-3p	147941	71	73	51	52	86	82	8	28	-2	6	35	26
3	10	6	hsa-miR-4279	147767	1761	14619	11333	3178	7897	6441	1697	14575	11276	3131	7843	6384
3	11	6	hsa-miR-4326	147832	66	88	76	58	121	95	1	44	20	14	69	38
3	12	6	hsa-miR-3201	147851	65	113	71	80	172	159	3	67	19	35	119	100
3	13	6	hsa-miR-4255	147706	149	126	178	94	172	169	88	82	124	50	119	112
3	14	6	hsa-miR-3169	147821	72	53	60	45	65	82	14	8	5	0	13	25
3	15	6	hsa-miR-3138	147654	64	62	58	50	60	75	5	16	2	4	7	16
3	16	6	hsa-miR-4304	147623	57	76	62	51	75	134	0	32	7	6	22	76
3	17	6	hsv2-miR-H7-5p	147836	224	212	526	310	205	635	166	167	473	263	154	574
3	18	6	hsa-miR-888-3p	148683	47	49	53	46	64	69	-13	4	-2	0	7	10
3	19	6	hsa-miR-3939	148467	53	61	64	47	65	78	-5	17	7	3	9	17
3	1	7	spike_control_v1_a	14261	63	73	59	47	83	66	2	30	6	1	31	6
3	2	7	hsa-miRPlus-K1303*	147986	56	53	55	41	66	77	-7	8	2	-4	16	12
3	3	7		148319	79	94	104	140	273	112	18	51	55	93	222	35
3	4	7	hsa-miR-3942-5p	148387	58	41	49	45	61	51	-3	-2	-2	-3	9	-19
3	5	7		148658	65	55	55	45	63	50	4	12	3	-2	10	-21
3	6	7	hsa-miRPlus-G1140-3p	148004	75	58	48	54	82	60	8	14	-5	9	29	-11
3	7	7		148671	79	280	119	85	217	571	11	238	67	40	164	503
3	8	7	hsa-miR-3941	148285	138	110	119	74	180	111	71	68	67	28	126	40
3	9	7	hsa-miR-3937	148466	55	45	48	45	58	60	-8	2	-6	1	7	-6
3	10	7	hsa-miR-483-3p	148682	1524	7644	8716	2668	5964	5522	1462	7600	8657	2621	5909	5458
3	11	7	hsa-miR-3665	148264	72	242	75	53	99	137	10	198	18	7	45	79
3	12	7	hsa-miR-34b-3p	148640	65	48	59	49	63	76	5	4	6	5	11	15
3	13	7	hsa-miR-3651	148327	260	334	328	358	978	500	200	290	277	314	925	444
3	14	7	hsv2-miR-H19	147555	52	48	56	38	56	64	-8	2	3	-6	4	7
3	15	7		148486	57	52	57	43	57	79	-1	8	4	-3	1	18
3	16	7		148279	53	56	53	43	62	74	-3	11	-2	-2	6	13
3	17	7		148035	171	254	140	93	250	303	113	210	86	48	195	238
3	18	7		148158	168	457	596	360	649	929	110	411	539	314	594	868
3	19	7		148611	53	56	67	47	67	85	-4	12	10	2	12	26
3	1	8		148615	58	48	45	42	52	44	-4	5	-5	-5	1	-27
3	2	8	hsa-miR-3545-3p	148012	52	46	50	50	50	51	-12	2	-1	3	-1	-25
3	3	8		148070	59	47	52	38	53	51	-2	4	2	-7	2	-22
3	4	8		148582	61	52	54	53	97	60	0	9	2	6	46	-3
3	5	8		148528	88	114	132	83	240	232	24	72	82	37	190	173
3	6	8		148578	160	98	303	107	83	91	92	54	252	61	35	33
3	7	8		148130	60	45	44	43	56	45	-5	2	-7	-3	6	-17
3	8	8		148258	76	61	56	46	69	56	10	18	5	2	14	-11
3	9	8		148283	61	48	47	41	66	44	-4	6	-6	-4	12	-33
3	10	8		148067	60	50	43	46	62	57	-2	9	-8	0	10	-24
3	11	8		148172	64	88	71	55	126	82	4	47	17	9	74	10
3	12	8		148689	194	182	379	164	323	234	131	140	326	119	270	163
3	13	8		148191	130	75	92	57	106	119	68	32	41	10	52	54
3	14	8		148094	282	430	319	182	912	367	221	387	268	139	862	310
3	15	8		148419	62	85	63	52	115	106	5	43	8	8	64	49
3	16	8		148503	51	83	50	44	76	82	-3	39	-6	-1	24	25
3	17	8		148605	54	43	49	36	69	82	-1	-5	-6	-7	18	20
3	18	8		148025	53	54	61	47	64	81	-6	11	7	2	13	18
3	19	8		148661	59	182	62	47	80	105	1	139	8	2	26	43
3	1	9	Empty	0	70	49	50	49	55	56	6	6	-1	3	3	1
3	2	9		148429	74	115	116	68	108	200	11	71	62	21	57	140
3	3	9		148407	102	131	118	88	217	422	40	89	67	41	166	354
3	4	9		148442	74	48	53	44	64	58	12	5	0	-4	12	-7
3	5	9		42499	149	196	177	121	142	166	85	153	125	75	90	99
3	6	9	hsa-miR-181c-3p	145759	77	59	55	48	65	62	11	17	5	2	16	-5
3	7	9		17835	60	79	59	46	79	73	-4	36	8	1	26	1
3	8	9	hsa-miR-532-3p	42732	99	88	63	57	186	77	30	46	13	11	130	2
3	9	9	hsa-miR-33b-3p	145734	72	43	58	52	72	79	6	-1	7	5	16	-20
3	10	9	hsa-miR-892b	42493	63	55	51	46	66	55	3	12	0	2	12	-72
3	11	9	Empty	0	66	43	50	42	56	156	6	-1	-4	-2	1	44
3	12	9	Empty	0	57	44	58	43	49	106	-3	0	6	-2	-2	2
3	13	9	Empty	0	62	42	53	42	52	72	3	0	2	-4	0	-10
3	14	9	Empty	0	55	45	50	46	47	100	-4	2	-1	0	-5	31
3	15	9	Empty	0	60	46	53	42	53	61	2	4	0	-2	4	4
3	16	9	Empty	0	60	45	56	46	55	55	5	2	1	1	4	-2
3	17	9	Empty	0	60	47	55	44	54	57	3	3	-1	1	2	-3
3	18	9	Empty	0	58	45	51	42	56	61	-1	2	-5	-2	3	1
3	19	9	Empty	0	58	51	57	49	54	57	1	8	0	6	-1	-4
3	1	10	Empty	0	67	42	48	41	54	51	4	1	-3	-5	0	-3
3	2	10	hsa-miR-425-5p	17608	90	170	167	172	1820	950	29	127	116	126	1768	895
3	3	10	hsa-miR-125b-5p	30787	7993	17035	15530	1296	3132	2742	7930	16992	15477	1249	3078	2685
3	4	10	hsa-miR-518e-3p	11159	63	46	47	47	53	61	-3	2	-4	0	0	6
3	5	10		11218	62	50	53	43	59	75	-3	5	2	-5	8	21
3	6	10		46572	66	43	43	47	52	66	2	1	-9	1	0	6
3	7	10	ebv-miR-BART19-5p	42613	133	105	114	73	92	120	68	63	63	28	39	60
3	8	10		42511	64	44	41	41	50	51	-1	1	-10	-4	-4	-11
3	9	10		11217	85	49	51	44	52	63	23	6	-3	-1	-4	-2
3	10	10		46712	113	219	239	203	736	224	54	176	187	158	678	148
3	11	10	ebv-miR-BART1-5p	17541	72	51	61	48	69	70	13	9	10	2	15	-24
3	12	10		17596	84	553	330	105	436	341	25	511	278	62	385	237
3	13	10	hsa-miRPlus-D1090	28250	52	40	45	40	55	51	-7	-2	-6	-3	2	-47
3	14	10	hsa-miR-372	11084	59	90	52	46	105	66	0	48	2	0	54	-17
3	15	10	ebv-miR-BART16	17358	110	231	120	95	298	280	51	188	70	51	246	217
3	16	10	hsa-miR-592	17312	54	45	44	40	53	59	0	0	-6	-2	3	0
3	17	10	hsa-miR-521	11171	56	57	49	54	139	81	0	14	-5	11	86	23
3	18	10		42803	95	166	125	86	257	179	38	122	67	45	205	120
3	19	10	Empty	0	58	44	49	47	54	57	2	2	-8	5	0	-5
3	1	11	hsa-miR-621	46301	59	43	45	43	79	57	-4	1	-6	-1	29	3
3	2	11		-1	123	397	530	72	499	506	62	355	479	26	448	453
3	3	11		14289	59	51	58	49	96	87	-4	9	6	2	42	28
3	4	11	hsa-miR-21-3p	42524	152	134	98	142	559	546	84	91	45	96	508	490
3	5	11	hsa-miR-361-5p	14301	769	635	884	186	588	539	702	593	833	140	537	483
3	6	11	hsa-miR-1229	46689	79	52	61	51	61	74	15	11	10	5	10	18
3	7	11	hsa-miR-1324	46647	57	39	50	41	49	53	-5	-2	1	-4	-2	-1
3	8	11		23524	73	102	62	48	114	125	8	60	10	4	61	69
3	9	11		42611	65	51	44	46	58	64	1	9	-9	4	2	10
3	10	11	hsa-miR-744-3p	42970	62	47	48	44	60	85	2	5	-7	0	1	30
3	11	11	hsa-miR-574-5p	27740	138	337	201	131	609	413	78	295	148	85	554	356
3	12	11	hsa-miR-320c	46228	1893	1269	1318	295	742	1096	1833	1227	1266	250	687	1035
3	13	11		11215	71	118	101	68	129	306	15	75	49	25	78	243
3	14	11		11246	72	54	54	52	63	67	15	11	4	8	13	-3
3	15	11		17904	229	1830	501	226	1137	494	169	1787	450	182	1085	429
3	16	11		11273	97	355	329	358	448	226	39	313	278	313	398	167
3	17	11		19583	111	61	74	56	63	87	56	18	23	11	8	27
3	18	11	hsa-miR-509-3p	11141	54	53	54	41	62	62	-2	10	0	-4	9	-7
3	19	11	hsa-miR-554	42766	60	62	62	41	68	90	1	19	8	-2	15	14
3	1	12		17896	396	4126	1282	673	2705	1796	334	4083	1233	628	2658	1740
3	2	12	hsa-miR-1305	46501	55	45	46	44	49	81	-4	3	-5	-1	0	24
3	3	12	spike_control_v2_37	28684	127	451	616	85	530	563	67	408	565	38	481	505
3	4	12	hsa-miR-551a	17272	129	112	104	57	184	216	63	68	53	10	133	161
3	5	12		42479	72	88	74	48	72	89	5	45	23	3	21	33
3	6	12	hsa-miR-424-5p	42965	109	1093	311	250	971	334	44	1051	261	205	920	279
3	7	12		42913	62	54	47	46	55	69	0	11	-2	1	5	10
3	8	12	hsa-miR-922	42683	59	45	47	44	57	65	-5	2	-3	-1	6	8
3	9	12		28450	425	1719	746	275	1153	1413	365	1676	694	230	1098	1356
3	10	12		46514	2401	16465	16489	5405	15761	11492	2340	16422	16438	5361	15704	11433
3	11	12	hsa-miR-181a-5p	42865	123	878	590	789	2070	1345	65	836	539	742	2015	1289
3	12	12		42894	68	92	74	51	135	107	8	50	22	5	80	50
3	13	12	hsa-miR-302b-5p	42667	70	83	55	44	88	103	9	40	4	0	37	45
3	14	12	hsa-miR-130a-3p	10138	925	2334	2570	546	634	268	865	2292	2519	502	580	209
3	15	12		30681	91	161	234	76	121	72	33	119	183	33	69	5
3	16	12		30831	80	95	60	63	185	170	20	53	7	21	133	110
3	17	12	hsa-miR-1298	46381	57	84	50	51	118	120	0	40	-1	8	66	63
3	18	12	hsa-miR-26b-3p	42523	56	78	67	79	69	94	0	33	14	36	16	19
3	19	12	hsa-miR-450b-3p	42892	51	55	55	44	57	63	-4	11	3	3	4	-35
3	1	13	ebv-miR-BART9*	42824	62	69	62	48	112	165	3	25	13	2	62	107
3	2	13	kshv-miR-K12-4-5p	17606	53	48	44	41	61	73	-6	4	-7	-5	12	13
3	3	13		42927	70	468	104	82	229	238	10	424	55	36	180	175
3	4	13	spike_control_v2_35	28568	390	258	342	83	279	271	324	215	292	38	232	212
3	5	13		42861	121	101	95	65	142	88	58	58	43	20	91	33
3	6	13	hsa-miR-1277-3p	46925	60	45	46	43	53	61	-6	2	-6	-2	2	5
3	7	13	hsa-miR-1202	46832	61	46	46	38	50	57	-4	3	-7	-7	-1	0
3	8	13	hsa-miR-186-3p	42614	88	83	80	48	118	125	24	40	29	1	65	70
3	9	13	hsa-miR-718	146064	120	109	105	90	115	160	59	65	53	44	60	104
3	10	13	hsa-miR-1914-5p	146091	95	101	70	72	137	187	35	59	18	27	82	128
3	11	13	hsa-miR-1307-5p	42780	94	115	141	106	207	253	34	73	90	62	149	196
3	12	13		145866	51	46	46	40	57	51	-9	2	-5	-3	1	-13
3	13	13	SNORD48	46205	651	742	717	602	1522	680	594	699	666	558	1468	587
3	14	13	spike_control_v2_42	29138	626	1893	3055	488	3022	2439	567	1850	3005	444	2969	2345
3	15	13		146192	220	202	458	226	389	259	160	159	408	183	336	174
3	16	13		42802	84	660	206	164	258	294	26	617	157	121	206	209
3	17	13		145872	49	50	48	45	60	49	-6	6	-4	2	9	-15
3	18	13		146036	48	52	44	44	56	66	-9	9	-8	0	5	8
3	19	13		146017	51	52	65	48	62	65	-4	10	13	5	11	5
3	1	14	spike_control_v2_34	28488	54	130	72	56	240	252	-7	86	22	12	188	191
3	2	14	hsa-miRPlus-B1114	145934	57	109	73	45	100	97	-5	65	22	0	48	24
3	3	14	hsa-miR-449c-3p	146020	57	44	48	44	57	43	-5	2	-2	-1	6	-31
3	4	14		-1	132	402	530	69	514	458	71	359	480	23	464	394
3	5	14	spike_control_v2_29	27968	88	802	921	139	889	431	30	759	871	93	838	371
3	6	14	spike_control_v2_31	28098	447	1058	1769	84	1662	1338	384	1015	1717	40	1612	1280
3	7	14	hsa_negative_control_1	14258	85	195	106	53	134	178	21	151	57	10	83	123
3	8	14		-1	339	520	1335	309	471	904	276	478	1284	264	418	846
3	9	14	ebv-miR-BART21-3p	145990	98	81	110	44	88	86	37	39	58	-1	34	29
3	10	14		146003	69	87	61	52	103	79	10	44	9	7	48	24
3	11	14	hsa-miR-516a-3p/hsa-miR-516b-3p	145717	63	50	47	41	64	66	3	7	-6	-3	7	9
3	12	14		145944	78	1621	1205	803	1937	464	19	1578	1154	760	1880	398
3	13	14	ebv-miR-BART2-3p	145984	71	139	84	61	140	152	16	97	33	19	84	61
3	14	14		145760	1495	406	519	133	202	246	1437	364	468	92	149	132
3	15	14	hsa-miR-376a-3p	146009	52	133	69	46	77	111	-5	91	17	4	24	8
3	16	14	hsa-miR-526b-3p	145785	43	44	43	45	53	45	-12	0	-8	3	3	-48
3	17	14	hsa-miR-369-5p	145641	56	75	76	44	68	53	0	31	23	2	16	-27
3	18	14	hsa-miR-658	145842	59	71	50	42	58	75	4	27	-3	-1	7	5
3	19	14	hsa-miR-30a-5p	146086	173	1926	1493	630	738	386	117	1883	1440	588	686	326
3	1	15	hsa-miR-518a-5p/hsa-miR-527	145905	56	64	55	43	93	84	-4	20	2	-1	41	24
3	2	15	hsa-miR-548u	147854	56	48	47	46	74	68	-6	5	-3	2	24	4
3	3	15	hsa-miR-3143	147835	88	46	44	42	51	61	25	4	-7	-3	2	-1
3	4	15		147510	69	50	67	51	54	56	7	6	16	6	3	-3
3	5	15	hsa-miR-4327	147796	57	76	51	44	55	57	-3	32	0	-1	4	-2
3	6	15	hsa-miR-4317	147776	197	921	771	727	1311	430	138	878	718	682	1259	372
3	7	15	hsv2-miR-H9-3p	147840	178	165	164	78	104	100	118	122	112	32	54	41
3	8	15	kshv-miR-K12-7*	147901	69	58	42	46	67	85	9	15	-12	2	15	26
3	9	15	hsa-miR-3160-3p	147941	68	63	54	42	71	54	10	21	2	-3	18	-4
3	10	15	hsa-miR-4279	147767	1769	12647	9329	2872	6666	4607	1709	12604	9275	2826	6611	4551
3	11	15	hsa-miR-4326	147832	71	84	59	54	116	73	11	41	5	9	60	15
3	12	15	hsa-miR-3201	147851	66	103	65	72	184	149	7	59	12	27	128	91
3	13	15	hsa-miR-4255	147706	169	127	131	97	160	154	114	84	80	53	104	92
3	14	15	hsa-miR-3169	147821	65	45	58	43	68	72	10	2	6	0	14	6
3	15	15	hsa-miR-3138	147654	56	62	56	42	63	62	0	21	3	-1	9	-3
3	16	15	hsa-miR-4304	147623	59	78	72	47	72	86	6	35	21	4	19	-7
3	17	15	hsv2-miR-H7-5p	147836	214	243	700	324	169	494	160	200	647	281	117	355
3	18	15	hsa-miR-888-3p	148683	48	50	47	38	60	47	-8	6	-5	-3	10	-46
3	19	15	hsa-miR-3939	148467	47	65	50	44	64	69	-7	22	-2	0	13	9
3	1	16	spike_control_v1_a	14261	51	55	54	46	70	68	-10	11	2	0	18	2
3	2	16	hsa-miRPlus-K1303*	147986	58	53	54	41	75	81	-3	11	5	-4	24	19
3	3	16		148319	81	106	99	74	265	102	18	64	46	29	216	48
3	4	16	hsa-miR-3942-5p	148387	55	45	44	44	50	61	-7	2	-9	-1	-2	5
3	5	16		148658	72	52	51	45	58	68	10	8	-1	-1	8	10
3	6	16	hsa-miRPlus-G1140-3p	148004	58	51	50	39	56	73	-3	7	-2	-5	4	18
3	7	16		148671	76	218	89	80	177	567	14	176	37	36	126	508
3	8	16	hsa-miR-3941	148285	110	99	104	61	170	111	51	56	50	18	119	54
3	9	16	hsa-miR-3937	148466	55	45	43	41	48	58	-3	2	-12	-2	-5	2
3	10	16	hsa-miR-483-3p	148682	1735	6448	7741	2461	5534	5055	1673	6404	7687	2417	5480	4998
3	11	16	hsa-miR-3665	148264	70	205	81	52	85	84	9	162	30	8	30	25
3	12	16	hsa-miR-34b-3p	148640	67	51	50	44	58	56	6	7	-2	0	5	-2
3	13	16	hsa-miR-3651	148327	182	326	316	249	1130	483	124	283	262	207	1075	424
3	14	16	hsv2-miR-H19	147555	52	44	42	39	60	49	-2	1	-10	-4	4	-14
3	15	16		148486	56	45	47	37	69	50	0	2	-6	-6	14	-16
3	16	16		148279	52	47	51	39	53	44	-5	4	-1	-3	0	-34
3	17	16		148035	161	248	143	109	266	202	108	206	91	65	215	99
3	18	16		148158	150	450	465	344	610	707	92	408	415	301	559	608
3	19	16		148611	54	55	52	45	64	70	-2	12	3	3	10	2
3	1	17		148615	50	46	47	41	51	46	-10	1	-5	-3	0	-23
3	2	17	hsa-miR-3545-3p	148012	53	45	47	38	75	50	-7	1	-6	-5	24	-17
3	3	17		148070	47	40	46	43	56	52	-13	-4	-5	-2	7	-12
3	4	17		148582	61	51	55	47	78	59	1	10	2	2	28	-3
3	5	17		148528	102	104	100	65	166	303	41	61	47	19	114	237
3	6	17		148578	158	88	279	84	78	82	97	44	228	41	26	13
3	7	17		148130	60	43	50	42	51	69	0	1	-2	-1	-1	6
3	8	17		148258	59	59	54	45	66	62	-4	17	2	3	13	6
3	9	17		148283	62	43	47	44	57	64	3	2	-8	1	5	7
3	10	17		148067	65	45	48	44	59	56	3	3	-5	1	5	-1
3	11	17		148172	72	79	66	51	99	76	14	38	13	6	45	20
3	12	17		148689	209	157	355	164	323	277	153	114	301	121	268	223
3	13	17		148191	103	75	98	74	91	116	46	32	45	32	33	62
3	14	17		148094	269	409	303	165	863	334	213	366	254	120	808	275
3	15	17		148419	54	84	59	48	82	99	-1	42	6	5	28	40
3	16	17		148503	50	77	58	43	67	72	-5	34	7	1	15	5
3	17	17		148605	58	63	53	43	61	65	5	20	-1	-1	10	-10
3	18	17		148025	54	46	50	48	70	41	0	3	-1	4	19	-47
3	19	17		148661	56	167	64	45	77	71	2	124	12	1	25	-27
3	1	18	Hy3	13138	2962	2083	2945	3028	2917	3553	2902	2038	2892	2983	2866	3491
3	2	18		148429	81	97	93	66	125	103	21	53	42	20	72	38
3	3	18		148407	98	96	84	77	149	201	40	53	34	31	99	141
3	4	18		148442	51	50	47	46	70	56	-7	7	-5	1	20	-7
3	5	18		42499	154	176	175	116	136	123	93	134	121	73	85	60
3	6	18	hsa-miR-181c-3p	145759	72	51	56	39	65	58	10	7	3	-5	14	-14
3	7	18		17835	60	69	56	46	65	66	-1	26	4	3	14	-7
3	8	18	hsa-miR-532-3p	42732	75	89	68	56	161	89	14	47	15	12	110	22
3	9	18	hsa-miR-33b-3p	145734	67	44	47	42	66	74	9	3	-7	-2	15	10
3	10	18	hsa-miR-892b	42493	58	46	53	44	64	49	-1	5	-1	1	10	-16
3	11	18	Empty	0	57	45	53	43	52	68	0	4	2	0	-1	2
3	12	18	Empty	0	65	44	52	41	50	59	5	2	-1	-3	-3	-6
3	13	18	Empty	0	60	43	54	48	52	57	4	0	0	5	-5	-6
3	14	18	Empty	0	56	43	59	39	56	63	-1	1	6	-5	3	3
3	15	18	Empty	0	58	44	51	44	59	59	2	1	-4	1	4	4
3	16	18	Empty	0	56	41	54	44	52	53	2	-2	4	1	0	-4
3	17	18	Empty	0	54	39	53	40	52	56	-1	-5	0	-2	-2	2
3	18	18	Hy3	13138	2553	2040	3300	2321	2844	3859	2499	1997	3246	2279	2794	3796
3	19	18	Hy3	13138	2122	1883	3025	2434	2729	3723	2067	1839	2971	2391	2679	3629
4	1	1	Hy3	13138	1832	1985	3387	2232	2401	3758	1775	1939	3330	2182	2346	3698
4	2	1		28161	51	40	51	40	49	49	-6	-5	-4	-9	-3	-13
4	3	1	hsa-miR-380-5p	13170	44	39	43	41	43	45	-13	-6	-11	-10	-7	-14
4	4	1		42958	712	3468	6295	1512	1906	1485	656	3424	6238	1464	1853	1425
4	5	1	hsa-miR-320b	46324	865	855	1167	275	544	720	807	811	1110	226	491	661
4	6	1		17433	105	65	81	59	99	69	48	19	23	11	46	12
4	7	1		11202	61	53	64	54	72	73	6	9	6	7	19	20
4	8	1		42939	190	185	286	250	428	799	134	142	230	204	374	742
4	9	1	hsa-miR-152	17676	109	308	688	97	246	267	51	265	633	50	193	208
4	10	1	hsa-miR-650	17593	67	68	62	52	72	92	11	24	7	4	20	35
4	11	1	hsa-miR-27a-3p	46483	57	934	651	667	1486	262	0	889	595	616	1433	207
4	12	1	hsa-let-7g-5p	46438	1334	1963	4983	920	2916	1619	1279	1919	4929	870	2861	1564
4	13	1	hsa-miR-490-3p	42703	178	309	383	163	544	296	122	263	328	110	490	242
4	14	1		28054	49	43	59	57	56	58	-11	-3	4	5	4	2
4	15	1		14302	63	195	298	138	197	172	2	150	245	88	144	120
4	16	1	hsa-miR-627	17625	54	48	56	47	54	62	-5	1	4	-3	1	6
4	17	1	hsa-miR-744-5p	27568	163	5687	1059	755	2618	1269	104	5643	1006	705	2565	1214
4	18	1	hsa-miR-593-5p	42478	48	57	56	65	75	75	-12	13	4	14	24	16
4	19	1	Hy3	13138	1939	1980	3094	2060	2971	3425	1880	1937	3040	2010	2917	3369
4	1	2	hsa-miR-323a-5p	42457	56	46	54	50	59	55	-1	-1	-4	1	6	-9
4	2	2	spike_control_v2_40	29001	117	275	612	110	446	428	61	231	556	61	394	368
4	3	2	ebv-miR-BART3	17589	50	40	44	46	50	54	-9	-4	-9	-3	-4	-7
4	4	2	hsa-miR-638	42832	296	1441	1439	422	680	852	238	1398	1382	371	627	792
4	5	2		42712	48	42	49	42	55	67	-9	-3	-4	-7	1	8
4	6	2		42748	46	40	41	41	43	50	-8	-4	-15	-8	-9	-12
4	7	2	hsa-miR-663a	42807	51	84	69	52	67	60	-4	39	15	3	16	3
4	8	2	hsa-miR-1224-5p	46462	55	43	57	58	57	57	0	-1	4	8	5	0
4	9	2	hsa-miR-1178	46822	60	42	51	48	54	54	4	-2	-4	-1	1	-5
4	10	2	hsa-miR-758	28759	58	42	55	41	51	56	1	-3	0	-7	1	-1
4	11	2		17527	47	45	44	40	50	52	-12	-2	-9	-10	0	-3
4	12	2	hsa-miR-181c-5p	42496	46	55	62	66	61	51	-13	8	9	16	11	-3
4	13	2	hsa-miR-146b-5p	10306	481	317	435	363	1616	788	424	272	381	312	1565	732
4	14	2		46982	55	44	47	45	48	52	-2	-2	-7	-5	-4	-6
4	15	2		46538	1123	1936	4127	1099	2014	2293	1065	1890	4074	1048	1961	2238
4	16	2	hsa-miR-20b-3p	17882	115	192	160	96	334	455	58	147	108	46	283	399
4	17	2		42765	55	114	64	46	54	63	-5	69	10	-5	2	8
4	18	2	hsa-miR-1290	46921	700	5959	5850	1703	6343	4439	639	5915	5795	1651	6292	4384
4	19	2	hsa-miR-612	27551	86	114	103	62	103	148	25	70	53	12	50	92
4	1	3		42481	54	52	49	58	59	60	-4	7	-8	9	6	0
4	2	3		42864	161	138	166	147	387	314	105	92	110	98	332	256
4	3	3	spike_control_v2_37	28684	113	331	631	119	477	462	57	286	577	70	424	405
4	4	3	hsa-miR-593-3p	42504	65	67	66	57	89	78	7	22	10	9	39	19
4	5	3	ebv-miR-BART15	42897	52	41	45	48	52	52	-4	-4	-8	-2	-1	-7
4	6	3	hsa-miR-16-2-3p	42874	70	116	140	115	144	121	12	71	85	65	95	60
4	7	3	hsa-let-7f-2-3p	42742	45	54	63	43	60	63	-12	9	9	-6	8	4
4	8	3	hsa-miR-571	17490	47	43	40	47	51	55	-10	-1	-14	-3	-1	-3
4	9	3	hsa-miR-1207-5p	46565	46	51	55	47	54	51	-13	7	-1	-2	0	-8
4	10	3	hsa-miR-649	15619	52	41	48	39	48	46	-6	-4	-7	-9	-3	-14
4	11	3	hsa-miR-136-5p	10943	105	249	207	90	134	241	45	203	152	43	85	186
4	12	3		42706	220	338	440	352	609	455	160	292	386	305	556	399
4	13	3	hsa-miR-183-5p	10977	75	142	110	137	833	253	17	97	57	89	781	197
4	14	3	hsa-let-7a-2-3p	42530	328	153	480	166	171	196	268	107	427	116	117	138
4	15	3		42569	54	51	54	46	51	61	-5	4	2	-4	-1	3
4	16	3		46639	169	154	175	108	302	187	109	107	122	57	251	131
4	17	3	hsa-miR-196a-5p	10990	118	98	88	85	402	239	58	51	35	33	349	183
4	18	3	hsa-miR-487b	14285	70	72	107	48	65	88	10	28	55	-5	14	32
4	19	3	hsa-miR-380-3p	27546	47	44	46	39	50	55	-12	0	-7	-11	-3	-2
4	1	4	hsa-miR-101-3p	31026	3577	5420	9289	2222	2408	880	3520	5373	9231	2173	2353	823
4	2	4	hsa-miR-29b-3p	11040	153	1958	547	2667	1407	925	98	1912	491	2617	1352	865
4	3	4	hsa-miR-517-5p	13130	49	48	49	46	57	53	-7	3	-6	-5	2	-5
4	4	4		-1	353	185	335	90	240	234	297	139	280	42	188	177
4	5	4		46461	53	56	57	44	62	58	-1	12	1	-5	12	-2
4	6	4	hsa-miR-506-3p	11138	70	44	49	43	57	48	16	0	-6	-5	6	-13
4	7	4		46293	48	43	53	42	50	47	-6	-2	-3	-7	-4	-11
4	8	4		28547	109	293	178	60	99	71	53	249	124	13	49	13
4	9	4		146101	73	62	63	53	60	64	15	17	7	6	8	5
4	10	4		145998	156	244	137	139	606	893	100	198	83	92	555	840
4	11	4		146118	86	53	71	59	59	60	26	8	17	10	8	5
4	12	4	hsv2-miR-H4-5p	146045	49	49	55	41	49	57	-11	3	3	-8	-4	-1
4	13	4		13146	53	44	53	45	43	48	-6	-1	0	-2	-10	-8
4	14	4	hsa-miR-2054	145987	47	42	47	44	46	51	-14	-4	-7	-6	-6	-5
4	15	4	hsa-miR-767-5p	146111	542	564	546	508	750	1530	483	517	494	459	699	1475
4	16	4	hsa-miR-652-5p	145933	92	213	186	70	220	297	34	165	132	22	170	239
4	17	4	hsv1-miR-H3	146058	61	46	53	50	51	59	5	-1	-2	3	-2	3
4	18	4	SNORD68	145666	269	385	468	163	802	455	214	342	415	113	749	397
4	19	4		146206	57	66	68	55	66	85	0	22	16	6	13	26
4	1	5		146026	56	49	61	46	54	61	0	2	3	-5	1	5
4	2	5	hsv1-miR-H5-3p	146098	63	51	63	70	89	74	5	7	5	20	35	15
4	3	5		146004	86	68	89	55	119	113	31	23	32	6	64	56
4	4	5	hsa-miR-2115-3p	146161	111	329	452	200	410	320	56	283	394	151	356	261
4	5	5	spike_control_v2_29	27968	67	582	958	150	767	340	9	536	902	102	714	281
4	6	5	hsa-miR-1912	146168	50	48	64	48	56	60	-4	4	9	0	4	-1
4	7	5		146133	66	69	70	53	137	92	11	24	12	5	80	31
4	8	5	hsv1-miR-H7*	146090	255	4479	2145	780	5678	4863	199	4431	2085	731	5621	4803
4	9	5	spike_control_v2_46	29837	73	111	241	52	195	173	18	65	183	4	143	116
4	10	5		-1	47	40	49	40	44	51	-10	-5	-4	-9	-10	-8
4	11	5	hsa-miR-605	145736	66	70	71	50	100	78	8	24	17	2	48	23
4	12	5	hsa-miR-875-5p	145721	46	42	47	43	45	45	-10	-4	-9	-6	-8	-13
4	13	5	hsa-miR-92a-3p	145693	369	1200	1732	309	1468	769	311	1154	1677	261	1415	714
4	14	5	hsa-miR-639	145962	185	104	173	68	103	95	128	59	121	20	51	39
4	15	5	hsa-miR-431-5p	145705	169	48	61	57	51	62	112	3	9	6	-3	8
4	16	5		145878	62	79	92	80	224	77	5	32	39	30	171	23
4	17	5	hsa-miR-501-3p	145727	65	50	68	50	117	85	7	4	14	2	65	30
4	18	5	hsa-miR-187-3p	145637	61	50	79	57	58	1132	4	4	26	7	5	1075
4	19	5	hsa-miR-518f-3p	145748	55	46	44	50	46	45	-2	0	-8	2	-8	-11
4	1	6		145917	76	193	283	1231	1086	244	21	147	224	1179	1031	182
4	2	6	hsa-miR-572	147193	45	41	52	39	46	51	-12	-4	-7	-11	-7	-9
4	3	6	hsa-miR-4307	147608	64	44	61	53	75	63	9	-1	4	5	22	3
4	4	6	hsv2-miR-H13	147872	54	50	54	54	55	54	-3	6	-3	4	0	-3
4	5	6	hsa-miR-4287	147938	108	389	155	68	159	128	50	344	99	20	104	72
4	6	6	hsa-miR-3159	147814	48	41	46	42	54	45	-9	-3	-9	-4	-1	-13
4	7	6		147807	202	1052	1145	325	938	813	145	1006	1087	277	882	757
4	8	6		147924	48	45	48	41	48	43	-8	-1	-12	-8	-8	-13
4	9	6	hsa-miR-4316	147760	50	41	52	47	54	53	-6	-3	-5	-2	3	-3
4	10	6	hsa-miR-4314	147544	54	48	49	43	54	55	-4	3	-9	-7	0	-5
4	11	6	hsa-miR-1260b	147791	5335	12449	16038	8912	22012	31124	5275	12400	15979	8860	21956	31065
4	12	6		147810	188	62	334	85	70	88	129	14	279	36	16	29
4	13	6		147737	109	191	178	77	143	106	49	143	124	29	91	50
4	14	6	hsv1-miR-H18	147830	53	50	58	50	59	80	-7	5	5	3	9	24
4	15	6	hsa-miR-4323	147671	109	96	141	71	110	115	51	52	88	22	58	60
4	16	6		147802	617	1438	2261	349	1039	978	559	1392	2209	301	986	924
4	17	6	hsa-miR-3136-5p	147897	48	43	48	42	47	45	-8	-2	-6	-5	-5	-9
4	18	6	hsv2-miR-H22	147698	47	39	48	43	46	47	-12	-7	-5	-4	-7	-10
4	19	6	hsa-miR-615-5p	148627	71	48	63	48	50	54	13	3	11	-1	-4	-1
4	1	7	hsa-miR-185-3p	148669	50	47	56	45	55	53	-3	-1	0	-6	1	-4
4	2	7	hsa-miR-1908	148687	402	4331	3047	680	3702	1324	345	4285	2990	631	3646	1267
4	3	7	spike_control_v1_g	10905	69	117	52	46	112	63	12	71	-5	-1	58	2
4	4	7	hsa-miR-3667-5p	148234	253	126	569	170	235	154	198	81	514	123	181	98
4	5	7	hsa-miR-637	148677	47	40	47	42	46	49	-7	-5	-9	-6	-8	-7
4	6	7	hsa-miR-184	148654	51	44	52	45	46	52	-4	0	-6	-2	-8	-7
4	7	7	hsa-miR-3673	148079	47	42	52	46	62	49	-10	-3	-4	0	6	-11
4	8	7	hsa-miR-3622a-5p	148474	54	43	51	41	51	48	-4	-3	-6	-7	-4	-10
4	9	7	hsa-miR-941	148625	183	80	107	48	64	59	126	35	49	-2	13	3
4	10	7	kshv-miR-K12-10a*	147640	48	38	45	36	45	47	-10	-9	-8	-13	-7	-9
4	11	7		147599	44	42	51	44	56	66	-14	-5	-3	-6	4	10
4	12	7	hsa-miR-3660	147318	69	140	97	64	129	103	13	96	44	15	76	47
4	13	7	hsa-miR-4277	147666	52	44	52	42	51	57	-3	0	-1	-5	-4	3
4	14	7	Empty	0	57	45	49	48	55	59	-1	0	-4	0	2	5
4	15	7		148186	50	40	45	37	44	44	-10	-4	-7	-12	-8	-12
4	16	7		148021	63	81	71	58	82	97	3	35	17	8	27	42
4	17	7		148131	50	41	50	47	48	46	-8	-5	-5	-3	-4	-8
4	18	7		148573	55	44	50	40	48	48	-4	-2	-3	-9	-4	-9
4	19	7		148569	60	52	51	40	46	72	-1	7	-2	-7	-6	17
4	1	8		148137	54	47	57	41	55	61	-2	1	0	-7	1	2
4	2	8		148359	70	60	68	106	61	59	15	14	12	58	6	1
4	3	8		148315	78	81	104	55	77	67	24	33	50	6	23	6
4	4	8		148044	329	237	733	250	410	234	275	187	678	201	353	175
4	5	8		148431	48	39	48	40	47	49	-7	-7	-6	-9	-7	-12
4	6	8		148056	59	50	65	44	53	62	3	5	8	-5	1	3
4	7	8		148653	158	162	178	81	132	125	103	116	123	34	79	66
4	8	8		148367	51	38	47	46	54	52	-5	-7	-9	-3	0	-6
4	9	8		148475	42	37	44	38	44	50	-14	-7	-11	-11	-7	-6
4	10	8		148112	43	39	42	40	47	44	-13	-8	-12	-6	-5	-12
4	11	8	hsa-miR-3545-5p	148181	51	49	50	59	71	74	-6	3	-3	11	20	16
4	12	8		148076	55	99	64	47	110	80	-1	54	10	-1	57	28
4	13	8		148457	53	42	51	43	52	52	-3	-2	-3	-3	-2	0
4	14	8		148060	55	39	47	43	51	54	-4	-5	-9	-7	-1	1
4	15	8		148464	48	38	43	40	45	40	-9	-5	-11	-9	-9	-15
4	16	8		148141	47	42	46	43	45	47	-13	-2	-7	-5	-8	-8
4	17	8		148194	51	42	44	41	39	48	-7	-3	-10	-6	-13	-6
4	18	8		148646	152	168	326	202	301	170	95	122	273	154	251	116
4	19	8	hsa-miR-2964a-5p	148386	57	43	57	53	59	60	-1	-2	4	6	8	4
4	1	9	Empty	0	54	43	53	52	53	67	-1	-2	-2	6	-1	10
4	2	9		148520	70	49	59	47	69	72	13	3	4	-1	16	15
4	3	9		148284	57	52	49	50	70	96	-1	6	-4	1	17	38
4	4	9		148537	49	43	51	45	53	55	-8	-5	-4	-3	-4	-3
4	5	9		11255	53	39	48	41	56	50	-1	-7	-7	-8	0	-6
4	6	9	hsa-miR-193b-5p	42962	217	276	509	125	305	218	162	230	452	76	253	162
4	7	9		-1	86	210	185	73	133	152	30	164	130	26	81	97
4	8	9	Empty	0	60	45	71	50	59	68	4	-1	14	3	7	10
4	9	9	hsa-miR-519e-3p	11164	146	156	177	145	543	353	89	110	121	98	490	297
4	10	9	hsa-miR-301b	17886	47	40	51	47	138	64	-10	-7	-3	1	85	10
4	11	9	Empty	0	54	46	60	49	50	50	-1	-1	5	1	-1	-4
4	12	9	Empty	0	59	44	55	50	53	57	5	-1	1	1	1	3
4	13	9	Empty	0	58	42	53	52	51	54	0	-2	0	3	-2	-1
4	14	9	Empty	0	51	48	45	48	50	62	-6	3	-9	-1	-2	8
4	15	9	Empty	0	58	48	49	48	51	59	1	4	-2	-1	-2	4
4	16	9	Empty	0	51	43	51	44	53	56	-7	-1	-2	-6	0	2
4	17	9	Empty	0	59	45	55	45	54	53	3	0	1	-3	0	-1
4	18	9	Empty	0	58	46	53	54	57	59	1	2	0	6	4	3
4	19	9	Empty	0	63	44	53	45	54	54	4	-1	2	-2	2	0
4	1	10	Empty	0	53	46	62	48	55	59	-2	1	5	1	3	1
4	2	10		28161	53	41	45	42	50	50	-3	-5	-9	-6	-3	-7
4	3	10	hsa-miR-380-5p	13170	42	40	43	36	46	44	-15	-5	-12	-13	-7	-16
4	4	10		42958	650	3659	6376	1457	2018	1340	596	3613	6321	1408	1966	1282
4	5	10	hsa-miR-320b	46324	934	826	1187	312	576	663	877	782	1131	264	524	607
4	6	10		17433	84	56	79	58	87	61	29	10	22	10	34	5
4	7	10		11202	53	52	62	49	65	63	-3	8	7	0	10	10
4	8	10		42939	199	192	296	236	415	806	145	148	241	188	362	750
4	9	10	hsa-miR-152	17676	105	265	634	94	229	261	50	220	579	47	176	202
4	10	10	hsa-miR-650	17593	58	74	56	45	63	80	1	29	3	-5	10	24
4	11	10	hsa-miR-27a-3p	46483	56	850	857	615	1536	261	-3	805	802	567	1484	205
4	12	10	hsa-let-7g-5p	46438	1339	2004	5168	912	2909	1515	1278	1959	5115	864	2855	1458
4	13	10	hsa-miR-490-3p	42703	151	331	390	165	533	283	95	285	337	118	480	231
4	14	10		28054	57	44	56	48	52	64	1	0	3	1	-2	10
4	15	10		14302	72	190	257	122	176	172	15	146	206	76	123	118
4	16	10	hsa-miR-627	17625	60	48	61	43	56	55	3	4	11	-6	3	0
4	17	10	hsa-miR-744-5p	27568	112	4743	987	646	2645	1530	54	4699	935	598	2592	1473
4	18	10	hsa-miR-593-5p	42478	57	51	60	61	76	72	-1	5	7	13	24	17
4	19	10	Empty	0	60	42	57	46	53	55	1	-2	5	-2	0	1
4	1	11	hsa-miR-323a-5p	42457	56	46	52	48	56	50	2	0	-5	0	3	-8
4	2	11	spike_control_v2_40	29001	108	278	608	94	453	379	51	233	552	46	399	322
4	3	11	ebv-miR-BART3	17589	48	37	45	38	57	45	-8	-8	-11	-9	6	-15
4	4	11	hsa-miR-638	42832	252	1483	1414	374	680	738	197	1438	1358	328	627	682
4	5	11		42712	49	46	45	42	55	58	-8	2	-9	-5	2	2
4	6	11		42748	47	38	45	42	46	41	-8	-6	-9	-4	-7	-15
4	7	11	hsa-miR-663a	42807	53	80	63	52	64	67	-3	35	7	3	12	10
4	8	11	hsa-miR-1224-5p	46462	49	51	61	44	60	58	-8	7	6	-5	8	0
4	9	11	hsa-miR-1178	46822	51	46	51	43	50	55	-5	2	-4	-3	-1	0
4	10	11	hsa-miR-758	28759	54	43	54	43	52	49	-4	-2	-1	-5	1	-4
4	11	11		17527	50	38	50	41	53	54	-5	-7	-5	-7	-1	-1
4	12	11	hsa-miR-181c-5p	42496	49	57	61	60	73	53	-7	13	7	8	19	-4
4	13	11	hsa-miR-146b-5p	10306	481	308	399	393	1565	728	425	263	347	345	1512	675
4	14	11		46982	45	39	52	42	48	54	-12	-6	0	-6	-4	-2
4	15	11		46538	822	1987	4220	1026	1597	1990	764	1943	4166	979	1545	1935
4	16	11	hsa-miR-20b-3p	17882	101	176	135	100	364	404	43	131	81	52	313	351
4	17	11		42765	56	113	68	43	53	53	-2	69	17	-4	0	-2
4	18	11	hsa-miR-1290	46921	622	5962	6618	1645	6758	3883	567	5919	6564	1598	6704	3827
4	19	11	hsa-miR-612	27551	76	111	102	68	98	124	18	68	47	21	44	66
4	1	12		42481	49	52	51	48	56	61	-7	7	-3	-1	2	4
4	2	12		42864	140	142	163	138	423	282	82	97	109	91	367	226
4	3	12	spike_control_v2_37	28684	111	339	596	95	442	434	56	294	539	47	389	376
4	4	12	hsa-miR-593-3p	42504	63	68	68	53	101	72	6	23	12	7	48	16
4	5	12	ebv-miR-BART15	42897	49	43	46	44	49	50	-7	-2	-8	-5	-4	-6
4	6	12	hsa-miR-16-2-3p	42874	84	119	148	106	133	97	26	74	93	59	82	37
4	7	12	hsa-let-7f-2-3p	42742	48	55	57	43	65	63	-7	9	1	-4	14	4
4	8	12	hsa-miR-571	17490	52	40	55	43	52	55	-3	-6	0	-3	-1	-2
4	9	12	hsa-miR-1207-5p	46565	50	45	54	45	58	52	-6	0	0	-1	6	-5
4	10	12	hsa-miR-649	15619	55	42	49	41	46	42	-4	-3	-4	-8	-5	-13
4	11	12	hsa-miR-136-5p	10943	95	257	232	100	124	193	37	213	176	53	72	139
4	12	12		42706	216	352	436	307	588	373	161	308	382	259	538	318
4	13	12	hsa-miR-183-5p	10977	79	141	102	134	863	238	22	98	47	86	811	182
4	14	12	hsa-let-7a-2-3p	42530	275	150	502	141	164	133	219	104	448	92	111	76
4	15	12		42569	50	47	55	40	52	55	-9	2	2	-7	-2	0
4	16	12		46639	135	164	172	103	317	140	77	119	117	55	263	84
4	17	12	hsa-miR-196a-5p	10990	96	87	79	79	386	234	39	43	25	31	334	179
4	18	12	hsa-miR-487b	14285	60	74	109	46	69	77	3	29	55	-2	18	20
4	19	12	hsa-miR-380-3p	27546	50	39	47	43	43	51	-9	-6	-7	-4	-10	-6
4	1	13	hsa-miR-101-3p	31026	3521	5492	9274	2149	2116	849	3465	5444	9218	2100	2062	790
4	2	13	hsa-miR-29b-3p	11040	151	1867	606	2640	1428	783	95	1819	551	2592	1373	725
4	3	13	hsa-miR-517-5p	13130	49	48	51	40	61	43	-5	1	-8	-7	8	-13
4	4	13		-1	352	176	315	76	248	221	298	130	259	28	197	161
4	5	13		46461	55	56	57	43	53	62	1	10	1	-6	2	3
4	6	13	hsa-miR-506-3p	11138	57	45	52	43	54	55	2	-2	-1	-4	2	-4
4	7	13		46293	45	40	49	41	44	51	-13	-6	-7	-5	-6	-5
4	8	13		28547	92	185	152	51	97	78	35	138	98	4	46	19
4	9	13		146101	79	47	68	52	56	60	22	0	16	4	3	2
4	10	13		145998	142	147	119	129	551	869	85	100	67	82	497	813
4	11	13		146118	72	49	75	48	54	67	14	5	21	2	0	11
4	12	13	hsv2-miR-H4-5p	146045	56	51	57	41	49	59	-3	5	4	-7	-3	4
4	13	13		13146	53	44	45	45	49	49	-7	-1	-8	-1	-4	-7
4	14	13	hsa-miR-2054	145987	49	44	46	45	46	47	-9	-1	-6	-4	-8	-6
4	15	13	hsa-miR-767-5p	146111	487	556	574	485	746	1357	429	511	522	438	694	1303
4	16	13	hsa-miR-652-5p	145933	87	174	159	74	209	279	27	130	106	27	156	223
4	17	13	hsv1-miR-H3	146058	54	48	50	6106	56	54	-3	5	-1	6056	3	-1
4	18	13	SNORD68	145666	248	415	499	185	830	375	191	370	447	136	777	318
4	19	13		146206	62	67	78	52	72	76	7	23	26	4	19	19
4	1	14		146026	52	49	53	52	60	56	-4	1	-2	4	3	-2
4	2	14	hsv1-miR-H5-3p	146098	57	58	71	64	87	77	0	10	16	15	32	22
4	3	14		146004	88	72	76	52	107	105	33	25	20	5	55	49
4	4	14	hsa-miR-2115-3p	146161	106	302	468	122	430	339	52	254	413	74	376	280
4	5	14	spike_control_v2_29	27968	67	502	826	118	619	290	11	453	770	69	567	232
4	6	14	hsa-miR-1912	146168	49	46	56	42	54	62	-6	-3	0	-7	1	4
4	7	14		146133	62	60	66	50	134	121	6	10	10	3	78	63
4	8	14	hsv1-miR-H7*	146090	277	3049	2147	723	5020	4721	221	2993	2093	675	4964	4662
4	9	14	spike_control_v2_46	29837	65	61	232	59	189	164	10	6	180	11	135	108
4	10	14		-1	53	42	53	42	49	46	-1	-9	-1	-5	-3	-10
4	11	14	hsa-miR-605	145736	70	79	75	54	111	80	14	32	20	6	60	23
4	12	14	hsa-miR-875-5p	145721	49	45	43	41	48	51	-8	-2	-11	-7	-3	-3
4	13	14	hsa-miR-92a-3p	145693	365	1281	1622	338	1442	703	308	1236	1568	289	1387	647
4	14	14	hsa-miR-639	145962	149	105	141	60	97	97	92	61	87	13	45	40
4	15	14	hsa-miR-431-5p	145705	179	46	57	52	53	57	122	3	3	5	1	0
4	16	14		145878	59	80	89	78	214	64	2	36	36	31	162	8
4	17	14	hsa-miR-501-3p	145727	59	51	73	54	144	65	2	7	22	6	93	9
4	18	14	hsa-miR-187-3p	145637	57	51	71	52	55	1171	-2	6	16	5	0	1115
4	19	14	hsa-miR-518f-3p	145748	47	43	49	39	45	54	-12	-1	-4	-6	-7	-1
4	1	15		145917	72	198	284	1139	1027	227	17	147	230	1091	971	165
4	2	15	hsa-miR-572	147193	40	45	44	38	47	53	-13	-5	-10	-11	-6	-7
4	3	15	hsa-miR-4307	147608	64	49	56	46	65	66	11	-1	3	-2	11	8
4	4	15	hsv2-miR-H13	147872	58	53	61	46	64	63	5	4	5	-2	10	5
4	5	15	hsa-miR-4287	147938	106	441	163	66	153	129	52	391	106	18	99	74
4	6	15	hsa-miR-3159	147814	42	42	48	41	42	46	-13	-9	-11	-7	-11	-13
4	7	15		147807	201	903	1268	345	1059	756	147	851	1209	297	1003	698
4	8	15		147924	47	47	45	40	47	50	-8	-6	-10	-8	-9	-9
4	9	15	hsa-miR-4316	147760	51	47	49	43	46	54	-4	-7	-5	-5	-10	-4
4	10	15	hsa-miR-4314	147544	47	49	53	44	61	57	-10	-2	-5	-4	6	-4
4	11	15	hsa-miR-1260b	147791	4564	12266	16000	10342	22466	30247	4507	12213	15939	10292	22409	30183
4	12	15		147810	268	67	296	108	73	70	213	17	242	61	19	12
4	13	15		147737	107	198	161	72	151	122	53	151	107	25	99	66
4	14	15	hsv1-miR-H18	147830	57	61	61	54	53	71	1	14	9	7	1	15
4	15	15	hsa-miR-4323	147671	99	94	126	63	80	113	43	48	73	15	27	55
4	16	15		147802	617	1449	2230	352	1052	992	561	1403	2178	306	999	936
4	17	15	hsa-miR-3136-5p	147897	47	43	45	38	45	48	-11	-1	-8	-10	-10	-7
4	18	15	hsv2-miR-H22	147698	46	43	41	41	42	46	-13	-1	-15	-5	-14	-9
4	19	15	hsa-miR-615-5p	148627	75	51	68	45	48	53	17	6	13	-1	-5	0
4	1	16	hsa-miR-185-3p	148669	43	48	48	42	57	52	-12	-2	-9	-5	2	-6
4	2	16	hsa-miR-1908	148687	381	4171	2758	578	3340	1276	327	4120	2702	531	3287	1217
4	3	16	spike_control_v1_g	10905	86	118	61	46	118	55	31	66	7	-1	63	-3
4	4	16	hsa-miR-3667-5p	148234	249	140	608	160	231	155	192	85	552	113	178	96
4	5	16	hsa-miR-637	148677	52	47	50	43	48	45	-2	-2	-6	-4	-6	-10
4	6	16	hsa-miR-184	148654	51	49	50	51	51	48	-4	-1	-6	3	-4	-11
4	7	16	hsa-miR-3673	148079	43	42	50	49	63	46	-12	-11	-7	1	8	-12
4	8	16	hsa-miR-3622a-5p	148474	45	43	55	43	45	45	-12	-7	1	-5	-8	-12
4	9	16	hsa-miR-941	148625	161	76	110	47	63	53	104	25	54	-2	9	-4
4	10	16	kshv-miR-K12-10a*	147640	47	40	51	41	49	44	-8	-9	-7	-7	-5	-13
4	11	16		147599	48	48	50	42	65	65	-6	-3	-8	-9	11	9
4	12	16	hsa-miR-3660	147318	77	122	97	62	116	114	21	73	42	16	64	59
4	13	16	hsa-miR-4277	147666	56	50	59	44	48	52	0	1	3	-3	-6	0
4	14	16	Empty	0	54	50	53	39	52	55	-3	1	0	-10	2	-2
4	15	16		148186	46	40	48	44	48	42	-13	-8	-6	-2	-5	-13
4	16	16		148021	65	79	73	46	76	87	9	31	21	0	24	34
4	17	16		148131	55	41	47	42	42	51	-2	-5	-4	-4	-11	-6
4	18	16		148573	49	43	47	39	45	51	-9	-3	-5	-6	-8	-4
4	19	16		148569	56	46	52	38	49	59	-4	2	-1	-8	-1	6
4	1	17		148137	49	49	62	39	54	57	-7	-2	4	-7	-1	-2
4	2	17		148359	66	58	76	93	69	61	11	6	20	45	16	2
4	3	17		148315	76	91	78	62	68	78	20	42	24	15	13	18
4	4	17		148044	320	206	748	231	376	247	264	153	693	183	321	188
4	5	17		148431	53	43	56	41	53	46	-3	-7	1	-5	0	-14
4	6	17		148056	59	49	68	50	47	62	4	-1	13	1	-8	3
4	7	17		148653	180	169	171	95	113	140	124	120	116	46	59	83
4	8	17		148367	46	41	49	43	55	53	-9	-7	-4	-6	4	-4
4	9	17		148475	46	41	42	42	45	50	-9	-8	-13	-6	-8	-7
4	10	17		148112	51	42	43	42	50	55	-4	-6	-12	-4	-2	0
4	11	17	hsa-miR-3545-5p	148181	54	53	53	53	66	62	0	5	-2	7	13	6
4	12	17		148076	51	97	64	49	111	87	-6	50	9	2	58	33
4	13	17		148457	53	42	42	43	49	45	-3	-8	-12	-3	-5	-10
4	14	17		148060	54	41	48	41	46	43	-2	-7	-5	-6	-7	-13
4	15	17		148464	51	43	50	43	49	43	-8	-5	-4	-3	-2	-13
4	16	17		148141	49	39	48	37	44	50	-9	-10	-6	-10	-8	-2
4	17	17		148194	46	41	50	37	47	44	-12	-6	-4	-10	-5	-11
4	18	17		148646	148	108	319	189	298	191	89	63	264	144	246	135
4	19	17	hsa-miR-2964a-5p	148386	61	50	55	55	62	66	4	3	2	9	9	11
4	1	18	Hy3	13138	1756	1946	2295	2052	3015	3318	1700	1895	2237	2003	2960	3258
4	2	18		148520	70	53	61	51	66	68	15	2	5	3	13	10
4	3	18		148284	52	54	55	50	69	90	-3	4	1	3	14	35
4	4	18		148537	55	48	51	39	53	48	-1	-3	-4	-8	-2	-9
4	5	18		11255	50	41	50	37	47	52	-7	-11	-3	-9	-7	-6
4	6	18	hsa-miR-193b-5p	42962	201	283	432	114	316	231	147	234	379	67	261	172
4	7	18		-1	82	208	192	69	136	162	29	159	136	22	81	103
4	8	18	Empty	0	57	53	70	53	48	69	2	5	13	5	-4	13
4	9	18	hsa-miR-519e-3p	11164	153	115	197	121	558	358	98	66	142	71	505	300
4	10	18	hsa-miR-301b	17886	50	42	52	45	133	58	-4	-5	-3	-3	79	2
4	11	18	Empty	0	56	52	58	47	52	50	0	5	4	1	-2	-6
4	12	18	Empty	0	58	52	49	49	53	56	4	4	-6	2	1	1
4	13	18	Empty	0	56	47	60	48	51	52	1	-3	7	3	-3	-2
4	14	18	Empty	0	64	43	53	46	54	57	7	-6	-2	2	1	3
4	15	18	Empty	0	59	51	53	43	49	56	4	4	-1	-2	-3	-2
4	16	18	Empty	0	54	51	49	50	49	56	-3	2	-6	5	-5	1
4	17	18	Empty	0	61	48	52	45	56	57	6	-1	-2	-1	5	0
4	18	18	Hy3	13138	1915	1789	3134	1892	2749	3330	1858	1739	3082	1847	2696	3272
4	19	18	Hy3	13138	1584	1507	3159	1515	3054	3542	1527	1454	3107	1470	3001	3486
5	1	1	Hy3	13138	2105	2113	3960	2379	2302	2887	2046	2068	3907	2330	2247	2830
5	2	1		46839	49	54	49	44	50	55	-13	11	-5	-6	-4	-2
5	3	1		28769	47	44	45	41	48	49	-15	-1	-9	-9	-7	-6
5	4	1		42664	49	54	57	48	54	62	-12	9	4	-2	0	8
5	5	1	hsa-miR-1289	46340	55	43	55	44	50	47	-6	-1	-1	-6	-4	-9
5	6	1	hsa-miR-1271-5p	46627	55	50	57	43	50	59	-8	7	2	-6	-3	1
5	7	1	hsa-miR-636	42750	232	56	79	73	88	71	170	12	24	21	32	15
5	8	1	hsa-miR-92b-5p	42717	52	71	70	49	64	100	-12	27	14	-3	9	41
5	9	1	hsa-miR-302c-5p	11045	62	108	93	66	108	166	-2	62	36	15	54	107
5	10	1		11274	55	41	49	42	47	53	-7	-3	-7	-10	-8	-5
5	11	1	hsa-miR-20b-5p	42640	66	170	208	135	124	63	5	126	153	87	70	6
5	12	1	ebv-miR-BHRF1-2*	17562	48	42	50	42	51	46	-13	-3	-5	-5	-4	-14
5	13	1		14189	66	88	66	44	67	347	6	42	10	-3	13	283
5	14	1	hsa-miR-132-3p	10937	78	88	72	48	107	109	15	43	16	1	56	42
5	15	1	hsa-miR-190b	32731	76	72	68	45	60	81	14	26	14	-1	6	16
5	16	1		46239	73	51	61	47	58	66	10	7	8	2	5	-1
5	17	1	ebv-miR-BART4	17359	56	59	56	40	85	81	-4	16	2	-8	32	13
5	18	1	hsa-miR-217	19016	44	45	52	41	51	54	-15	1	-4	-6	1	-13
5	19	1	Hy3	13138	2055	1480	2158	2515	2565	3341	1995	1437	2104	2468	2512	3278
5	1	2	hsa-miR-1225-3p	46684	63	53	70	55	54	61	2	8	16	5	0	6
5	2	2	spike_control_v2_40	29001	120	324	446	81	401	398	62	280	391	32	348	342
5	3	2	hsa-miR-1231	46531	57	42	48	49	51	50	-4	-4	-9	-1	-3	-9
5	4	2	kshv-miR-K12-11	17571	62	39	56	41	46	51	-1	-7	1	-10	-9	-6
5	5	2		11268	87	142	151	142	262	240	25	98	95	92	209	185
5	6	2		17691	51	41	46	46	51	55	-10	-2	-10	-2	-2	-1
5	7	2	hsa-miR-623	46556	50	49	55	44	48	56	-12	4	-2	-5	-8	0
5	8	2	hsa-miR-302d-3p	27838	49	42	47	41	47	52	-14	-3	-10	-9	-9	-7
5	9	2	hsa-miR-631	42700	54	55	59	43	62	68	-9	10	4	-7	8	8
5	10	2		46879	66	130	160	42	159	418	3	85	103	-8	104	362
5	11	2	hcmv-miR-UL112	17508	58	50	55	46	61	64	-3	4	1	-4	10	11
5	12	2	hsa-let-7g-3p	42778	49	52	57	45	59	67	-11	7	3	-2	4	11
5	13	2		42536	51	42	44	38	46	49	-10	-3	-12	-9	-7	-6
5	14	2		46835	57	82	54	46	51	47	-6	37	-3	-1	0	-10
5	15	2	hsa-miR-151a-3p	17463	247	272	272	60	437	271	185	227	218	12	385	212
5	16	2	hsa-miR-1297	46944	85	238	377	140	109	75	18	194	322	94	57	15
5	17	2	hsa-miR-1205	46860	55	42	44	41	52	55	-23	-1	-12	-6	-2	-5
5	18	2		42862	54	46	51	40	65	56	-29	3	-3	-6	12	-9
5	19	2		42822	58	46	48	38	55	50	-8	3	-6	-9	3	-18
5	1	3	hsa-miR-1294	46661	53	48	67	52	54	59	-6	2	15	3	0	-1
5	2	3	hsa-miR-302a-5p	42541	43	45	48	40	45	51	-18	0	-7	-8	-7	-5
5	3	3	spike_control_v2_37	28684	118	370	490	86	457	472	58	324	433	38	405	413
5	4	3		17749	13881	13306	11384	1181	4834	6873	13820	13257	11326	1133	4782	6813
5	5	3		46787	46	48	46	41	45	53	-16	2	-10	-10	-6	-3
5	6	3		27540	99	728	331	97	225	229	38	683	278	45	168	172
5	7	3	hsa-miR-325	11058	62	49	57	45	58	63	2	3	2	-6	-1	3
5	8	3		46422	53	46	53	49	51	57	-7	1	-2	-2	-7	-1
5	9	3	hsa-miR-23a-3p	42744	1304	5272	5800	590	7958	3278	1245	5227	5746	541	7902	3221
5	10	3		33163	53	40	43	47	43	49	-9	-5	-15	-2	-10	-9
5	11	3	hsa-miR-539-5p	14271	51	43	53	47	47	46	-12	-3	-6	-2	-6	-12
5	12	3	hsa-miR-96-3p	42971	52	41	45	37	48	45	-7	-4	-11	-11	-4	-11
5	13	3	hsa-miR-204-3p	42502	215	1329	1153	133	601	739	154	1284	1097	85	547	680
5	14	3	hsa-miR-340-5p	29872	142	1125	534	304	1655	1204	78	1080	478	258	1603	1146
5	15	3	hsa-miR-526b-5p	46744	51	96	56	43	64	70	-21	51	0	-3	11	13
5	16	3		17540	50	46	48	44	59	52	-41	2	-7	-2	8	-5
5	17	3	hsa-miR-34c-5p	11074	63	57	66	42	58	61	-55	13	11	-4	7	6
5	18	3	hsa-miR-1293	46416	53	55	50	45	67	65	-60	13	-5	0	16	10
5	19	3	hsa-miR-513b	46789	90	103	166	84	122	305	14	60	109	38	71	250
5	1	4		4390	52	44	54	43	49	47	-7	-1	-1	-6	-6	-12
5	2	4	hsa-miR-130b-5p	42787	110	58	69	46	69	77	50	14	14	-5	16	19
5	3	4		46331	63	44	57	43	48	48	4	-1	1	-7	-6	-15
5	4	4	spike_control_v2_35	28568	376	202	254	72	229	226	316	155	198	22	175	163
5	5	4	ebv-miR-BART19-3p	42522	1040	1085	1443	298	1988	9815	978	1037	1387	245	1936	9753
5	6	4		17528	44	44	48	41	50	57	-19	-4	-9	-10	-4	-1
5	7	4	hsa-miR-518f-5p	46622	47	110	59	43	74	58	-13	62	4	-6	17	-2
5	8	4	hsa-miR-555	17612	41	44	41	45	48	47	-20	-4	-14	-4	-6	-14
5	9	4		46616	50	49	52	45	48	62	-12	3	-4	-4	-7	0
5	10	4		146075	106	157	206	66	77	105	43	110	149	16	24	44
5	11	4		146181	52	46	45	45	50	53	-13	2	-12	-6	-4	-6
5	12	4		146145	136	321	235	72	480	238	75	276	178	23	427	179
5	13	4	spike_control_v2_16	24226	48	189	228	49	269	284	-15	143	171	0	219	228
5	14	4		146150	57	48	55	45	55	50	-10	2	-5	-3	4	-6
5	15	4		42650	218	751	868	231	973	154	143	705	810	184	919	99
5	16	4		10991	76	102	128	43	70	166	-14	57	71	-5	19	110
5	17	4	hsa-miR-3129-5p	146005	57	49	56	45	53	64	-44	5	1	-1	1	8
5	18	4		146128	83	52	56	47	59	66	-1	8	1	1	7	9
5	19	4		146007	49	57	50	44	57	62	-12	13	-5	0	7	5
5	1	5	RNU1	145659	1050	1798	2937	1570	3358	6202	991	1753	2880	1519	3303	6146
5	2	5	hsa-miRPlus-A1073	17858	138	111	147	103	112	153	79	67	92	54	56	93
5	3	5	hsa-miR-3170	146085	52	45	53	44	53	52	-7	-2	-7	-6	-5	-12
5	4	5		146188	10181	25324	32212	16352	42162	60256	10116	25273	32148	16299	42100	60188
5	5	5	spike_control_v2_29	27968	82	582	907	104	761	370	18	532	851	53	706	307
5	6	5		146170	70	206	93	66	212	449	7	159	35	17	157	387
5	7	5		146082	61	227	90	63	117	299	-2	180	32	14	62	235
5	8	5		46435	11102	15480	19507	2206	9622	6105	11041	15433	19449	2157	9568	6041
5	9	5		146218	79	156	144	108	253	221	17	109	87	59	197	157
5	10	5	hsa-miR-2116-3p	146116	53	45	55	44	49	54	-13	-2	-2	-3	-5	-6
5	11	5	hsa-miR-939	145980	62	48	49	42	47	57	-2	3	-9	-8	-7	-5
5	12	5	hsa-miR-664-3p	145973	585	804	1338	508	948	1397	523	758	1278	459	894	1333
5	13	5	hsa-miR-518d-3p	145965	55	45	49	43	48	51	-7	-1	-11	-5	-7	-11
5	14	5	hsa-miR-384	145687	52	51	64	48	55	47	-14	5	5	1	0	-15
5	15	5	hsa-miR-99a-3p	145651	69	112	157	43	53	49	3	67	101	-5	-2	-10
5	16	5	hsa-miR-139-5p	145677	145	363	490	45	83	132	81	318	433	-2	29	73
5	17	5	hsa-let-7d-3p	145633	292	868	371	149	493	523	233	822	313	103	439	465
5	18	5	hsa-miR-26b-5p	146008	375	2034	3434	528	969	420	316	1990	3378	481	916	363
5	19	5		145720	47	42	51	44	53	61	-11	-1	-5	-1	0	4
5	1	6	hsa-miR-382-5p	145643	92	79	91	55	77	106	33	34	37	6	22	49
5	2	6		147539	46	41	50	41	44	45	-12	-3	-7	-6	-9	-14
5	3	6	hsa-miR-4301	147861	362	903	871	982	1785	2435	301	859	814	934	1728	2377
5	4	6		147910	50	43	53	42	51	51	-13	-3	-5	-9	-5	-8
5	5	6	hsv2-miR-H24	147864	160	318	314	128	189	322	99	272	256	77	134	265
5	6	6	kshv-miR-K12-2*	147895	42	44	57	46	47	56	-18	-3	0	-4	-9	-2
5	7	6	hsa-miR-491-5p	147953	75	63	81	56	101	91	12	14	24	6	45	29
5	8	6	hsa-miR-3196	147817	66	716	312	113	543	796	5	668	255	63	489	733
5	9	6	kshv-miR-K12-1*	147831	96	83	96	66	103	78	34	35	40	16	48	15
5	10	6		147629	362	806	1271	343	1304	647	298	759	1214	295	1249	588
5	11	6	hsa-miR-2861	147898	51	52	52	45	49	52	-13	6	-4	-3	-6	-7
5	12	6		147833	55	41	50	46	46	56	-7	-4	-9	-1	-6	-7
5	13	6	hsa-miR-4275	147743	86	84	90	56	92	107	25	39	33	7	39	41
5	14	6	hsa-miR-3156-5p	147799	48	47	49	43	52	62	-13	2	-10	-4	-1	-9
5	15	6	hsa-miR-4272	147763	48	40	43	44	45	45	-13	-6	-14	-3	-8	-25
5	16	6	hsa-miR-3131	147921	51	43	44	39	48	47	-10	-3	-12	-7	-5	-23
5	17	6		148002	98	128	152	68	131	165	38	82	95	23	80	95
5	18	6	hsa-miR-3605-3p	148593	62	47	58	45	67	74	1	2	1	0	14	0
5	19	6	hsa-miRPlus-L1006	147625	45	44	49	41	52	53	-15	1	-5	-3	-1	-18
5	1	7	hsa-miR-3672	148058	44	41	42	40	45	50	-16	-4	-13	-7	-11	-8
5	2	7	hsa-miR-3607-3p	148420	1382	1745	1466	353	1626	2403	1323	1699	1410	304	1571	2341
5	3	7	hsa-miR-3692-3p	148434	54	48	50	43	55	62	-5	3	-5	-5	0	4
5	4	7	spike_control_v1_c	14264	53	68	60	51	59	78	-7	22	3	3	4	16
5	5	7	hsa-miR-3713	148063	49	38	44	41	46	65	-12	-8	-16	-10	-10	6
5	6	7	hsa-miR-720	148679	19481	22168	35432	16063	40841	55991	19421	22120	35371	16013	40779	55932
5	7	7	hsa-miR-3609	148382	54	87	69	43	67	56	-7	40	10	-7	12	-3
5	8	7	hsa-miR-3611	148465	135	310	440	100	422	272	75	263	383	53	368	210
5	9	7	hsa-miR-1193	147589	51	43	51	40	45	43	-12	-5	-4	-7	-9	-22
5	10	7	hsa-miR-4278	147621	166	90	254	107	306	398	105	44	197	59	253	340
5	11	7	hsa-miR-3163	147633	48	47	45	45	51	54	-13	2	-13	-3	-3	-3
5	12	7	hsa-miRPlus-J1002	147957	50	47	49	45	46	53	-11	2	-7	-4	-8	-8
5	13	7	hsa-miR-3913-5p	148380	54	44	49	39	54	57	-7	-1	-6	-9	0	-6
5	14	7	hsa-miR-3921	148080	51	42	46	40	46	48	-8	-3	-11	-6	-8	-16
5	15	7		148403	49	43	49	45	53	59	-12	-2	-8	-2	-2	-6
5	16	7		148595	62	59	59	45	69	63	2	15	6	-1	15	-3
5	17	7		148581	50	61	56	45	74	65	-9	17	2	-1	22	-3
5	18	7		148292	48	42	44	40	49	59	-13	-2	-10	-5	-4	-12
5	19	7		148480	97	93	80	52	84	80	38	49	27	7	33	8
5	1	8		148373	51	46	51	40	46	65	-10	2	-2	-8	-10	6
5	2	8		148089	48	42	55	40	46	85	-11	-3	0	-7	-10	17
5	3	8		148174	103	61	51	43	56	90	45	16	-4	-5	3	28
5	4	8		148213	49	45	52	48	52	54	-11	0	-4	-1	-2	-10
5	5	8		148545	55	39	49	43	47	50	-7	-5	-7	-8	-7	-10
5	6	8		148271	159	153	150	62	123	108	99	106	94	11	65	52
5	7	8		148342	59	46	60	59	124	65	-1	1	5	11	70	7
5	8	8		148053	59	54	57	44	57	68	-2	8	2	-3	3	10
5	9	8		148297	51	40	45	46	51	49	-11	-5	-8	-2	-2	-12
5	10	8		148075	58	52	65	51	81	83	-4	6	10	2	27	23
5	11	8		148175	161	249	263	86	443	481	101	203	204	38	391	421
5	12	8		148083	48	43	47	43	50	58	-12	-3	-13	-4	-2	0
5	13	8		148337	86	142	140	58	88	88	23	97	83	12	36	29
5	14	8	hsa-miR-299-5p	148633	1040	3323	4208	445	1033	1226	980	3278	4151	398	978	1167
5	15	8		148564	116	72	113	71	78	95	54	28	58	25	24	37
5	16	8		148066	50	45	48	42	50	55	-12	1	-7	-4	-2	-2
5	17	8		148294	46	41	43	40	53	56	-14	-4	-10	-5	0	-2
5	18	8		148119	48	43	50	42	53	53	-12	-1	-4	-2	-1	-10
5	19	8		-1	519	672	1892	340	662	749	460	628	1835	295	609	681
5	1	9	Empty	0	63	45	48	51	58	55	3	1	-6	3	3	-6
5	2	9	hsa-miR-3591-3p	148215	69	45	61	47	66	60	9	1	6	-1	11	3
5	3	9		148570	68	127	111	58	133	108	9	82	60	9	79	50
5	4	9		148395	50	44	55	43	46	75	-9	-1	2	-7	-7	10
5	5	9		19599	214	617	648	357	1319	558	151	573	593	309	1266	494
5	6	9	hsa-miR-519e-5p	13132	259	1186	821	245	778	685	198	1141	767	196	723	622
5	7	9		46491	60	53	51	43	64	65	-1	8	-4	-5	9	6
5	8	9	Empty	0	57	47	68	51	55	59	-1	2	15	3	2	0
5	9	9	hsa-miR-633	32711	48	43	45	40	49	46	-15	-2	-9	-10	-3	-11
5	10	9	hsa-miR-376c	42629	142	230	302	52	95	144	82	182	246	4	41	89
5	11	9	Empty	0	60	46	52	47	59	58	1	1	-5	0	5	1
5	12	9	Empty	0	62	42	59	47	58	54	4	-3	-1	1	5	-5
5	13	9	Empty	0	58	42	67	47	52	63	-2	-4	10	2	-2	5
5	14	9	Empty	0	72	46	55	48	56	64	12	1	-1	3	3	7
5	15	9	Empty	0	57	43	59	47	59	57	-2	-1	3	1	7	1
5	16	9	Empty	0	62	48	51	44	50	50	2	3	-4	-1	-3	-5
5	17	9	Empty	0	63	41	54	45	52	59	4	-3	2	1	-2	1
5	18	9	Empty	0	54	42	52	44	54	64	-5	-2	-1	0	1	1
5	19	9	Empty	0	56	42	50	44	52	121	-4	-1	-4	0	0	14
5	1	10	Empty	0	65	43	52	44	53	55	5	-1	-1	-3	-1	-2
5	2	10		46839	48	49	49	41	46	55	-11	6	-3	-7	-8	-5
5	3	10		28769	47	40	46	39	48	49	-13	-3	-9	-7	-6	-11
5	4	10		42664	50	49	51	43	59	49	-10	4	-5	-3	7	-12
5	5	10	hsa-miR-1289	46340	52	44	53	45	49	51	-8	-2	-3	-3	-5	-8
5	6	10	hsa-miR-1271-5p	46627	47	49	58	42	50	54	-12	4	2	-6	-5	-4
5	7	10	hsa-miR-636	42750	201	57	66	50	84	69	136	11	11	1	29	10
5	8	10	hsa-miR-92b-5p	42717	52	67	66	45	63	64	-8	22	11	-4	9	3
5	9	10	hsa-miR-302c-5p	11045	68	97	89	56	98	129	7	51	35	8	45	70
5	10	10		11274	49	38	45	41	46	50	-13	-10	-11	-7	-8	-7
5	11	10	hsa-miR-20b-5p	42640	62	172	228	117	144	65	-3	127	169	70	89	11
5	12	10	ebv-miR-BHRF1-2*	17562	50	42	43	40	45	51	-12	-3	-14	-8	-9	-4
5	13	10		14189	59	78	60	47	74	250	-2	31	2	2	19	195
5	14	10	hsa-miR-132-3p	10937	69	74	81	45	115	83	9	29	23	1	63	28
5	15	10	hsa-miR-190b	32731	66	67	63	43	69	61	5	23	6	-4	16	2
5	16	10		46239	68	47	63	43	48	57	7	3	9	-3	-3	0
5	17	10	ebv-miR-BART4	17359	52	53	65	45	60	69	-7	9	10	-2	7	10
5	18	10	hsa-miR-217	19016	51	45	48	41	53	52	-9	1	-6	-4	0	-21
5	19	10	Empty	0	58	43	50	45	50	140	-1	-1	-4	2	-2	1
5	1	11	hsa-miR-1225-3p	46684	72	45	55	53	52	54	12	0	2	7	-3	-3
5	2	11	spike_control_v2_40	29001	106	297	502	69	422	398	48	252	448	22	370	343
5	3	11	hsa-miR-1231	46531	49	48	54	45	42	56	-10	4	-1	-2	-12	-4
5	4	11	kshv-miR-K12-11	17571	48	40	43	45	47	54	-12	-6	-12	-2	-8	-6
5	5	11		11268	98	131	142	118	248	177	38	84	87	70	194	120
5	6	11		17691	50	40	52	44	50	46	-11	-5	-2	-3	-3	-11
5	7	11	hsa-miR-623	46556	53	45	50	41	46	48	-14	0	-5	-7	-9	-10
5	8	11	hsa-miR-302d-3p	27838	47	39	48	43	46	49	-14	-7	-6	-6	-7	-9
5	9	11	hsa-miR-631	42700	47	53	52	41	56	64	-14	6	-1	-7	1	6
5	10	11		46879	60	124	131	44	173	356	-1	79	74	-4	119	295
5	11	11	hcmv-miR-UL112	17508	57	56	55	45	52	65	-6	11	-1	-2	-1	7
5	12	11	hsa-let-7g-3p	42778	50	50	56	43	51	60	-12	4	2	-3	-1	1
5	13	11		42536	44	37	45	37	46	42	-16	-9	-9	-9	-6	-14
5	14	11		46835	46	75	53	43	53	56	-13	29	0	-3	1	-2
5	15	11	hsa-miR-151a-3p	17463	217	242	247	58	404	230	161	198	190	11	352	175
5	16	11	hsa-miR-1297	46944	78	191	396	132	88	77	19	147	341	87	37	22
5	17	11	hsa-miR-1205	46860	52	40	43	35	47	53	-6	-3	-12	-10	-4	-3
5	18	11		42862	52	44	45	42	64	58	-7	-1	-9	-4	12	-13
5	19	11		42822	59	45	47	41	61	102	-1	2	-7	-5	11	-37
5	1	12	hsa-miR-1294	46661	51	51	61	44	56	58	-6	6	7	-1	4	2
5	2	12	hsa-miR-302a-5p	42541	45	42	44	40	47	47	-14	-4	-10	-6	-10	-9
5	3	12	spike_control_v2_37	28684	108	374	536	75	447	457	50	329	481	28	391	398
5	4	12		17749	13198	12608	10987	1107	4939	6413	13139	12560	10929	1058	4884	6354
5	5	12		46787	46	47	50	36	42	51	-14	-1	-3	-10	-14	-7
5	6	12		27540	101	656	332	97	201	202	40	607	277	49	144	143
5	7	12	hsa-miR-325	11058	56	49	52	50	59	53	-6	2	-4	3	5	-3
5	8	12		46422	54	45	54	45	54	51	-8	-2	-1	-3	1	-7
5	9	12	hsa-miR-23a-3p	42744	1261	4869	4877	521	7651	2820	1199	4821	4822	474	7597	2761
5	10	12		33163	50	40	47	39	40	47	-13	-7	-11	-8	-13	-11
5	11	12	hsa-miR-539-5p	14271	46	46	58	44	50	65	-14	-1	0	-3	-5	8
5	12	12	hsa-miR-96-3p	42971	46	42	48	38	52	47	-13	-6	-7	-9	-3	-12
5	13	12	hsa-miR-204-3p	42502	187	1135	1140	141	539	646	129	1087	1085	94	484	588
5	14	12	hsa-miR-340-5p	29872	137	1034	496	289	1538	1066	75	989	441	243	1486	1008
5	15	12	hsa-miR-526b-5p	46744	46	79	56	46	62	53	-11	34	0	0	7	-2
5	16	12		17540	48	44	49	39	55	55	-12	-1	-5	-6	4	-1
5	17	12	hsa-miR-34c-5p	11074	56	55	63	44	58	57	-4	12	9	-2	7	-1
5	18	12	hsa-miR-1293	46416	54	55	51	42	66	57	-6	12	-3	-4	13	-4
5	19	12	hsa-miR-513b	46789	75	86	170	85	112	322	16	42	118	40	60	239
5	1	13		4390	54	44	50	48	49	49	-2	-3	-4	1	-3	-7
5	2	13	hsa-miR-130b-5p	42787	111	53	63	49	77	65	52	6	9	0	10	7
5	3	13		46331	58	45	51	43	50	50	-1	-1	-4	-4	-12	-10
5	4	13	spike_control_v2_35	28568	379	180	277	63	232	218	319	134	221	15	177	159
5	5	13	ebv-miR-BART19-3p	42522	974	1010	1310	251	1788	8289	914	963	1254	203	1734	8233
5	6	13		17528	49	46	49	41	44	46	-13	-2	-4	-6	-11	-11
5	7	13	hsa-miR-518f-5p	46622	45	96	62	42	72	60	-16	49	7	-6	19	3
5	8	13	hsa-miR-555	17612	44	43	47	39	43	54	-16	-4	-7	-9	-12	-6
5	9	13		46616	49	48	48	40	47	45	-17	1	-8	-7	-5	-13
5	10	13		146075	81	158	194	55	68	90	15	110	137	9	15	31
5	11	13		146181	56	41	47	45	48	46	-6	-8	-9	0	-6	-12
5	12	13		146145	131	294	202	75	410	220	72	244	149	29	355	162
5	13	13	spike_control_v2_16	24226	50	173	53	46	252	208	-10	124	-1	-1	198	153
5	14	13		146150	54	51	49	46	52	55	-6	6	-7	0	-3	-2
5	15	13		42650	228	655	863	216	891	139	169	609	806	171	837	84
5	16	13		10991	72	94	122	47	77	139	11	48	67	2	26	80
5	17	13	hsa-miR-3129-5p	146005	50	47	53	42	49	59	-10	2	-2	-4	-3	0
5	18	13		146128	93	48	65	49	55	59	32	2	11	3	3	0
5	19	13		146007	43	48	46	45	51	52	-15	4	-7	1	1	-7
5	1	14	RNU1	145659	932	1580	2623	1358	3072	5015	876	1534	2567	1312	3018	4958
5	2	14	hsa-miRPlus-A1073	17858	138	103	151	102	121	136	80	56	94	55	61	79
5	3	14	hsa-miR-3170	146085	55	43	60	45	61	55	-5	-3	4	-3	0	-9
5	4	14		146188	9071	22238	32361	13563	40709	50829	9011	22186	32298	13513	40645	50762
5	5	14	spike_control_v2_29	27968	80	535	883	115	608	347	20	485	826	67	551	290
5	6	14		146170	66	208	80	64	181	350	4	159	25	17	127	292
5	7	14		146082	56	207	101	54	109	226	-7	159	45	8	54	169
5	8	14		46435	10250	12650	17992	2006	8936	5214	10187	12604	17936	1959	8882	5157
5	9	14		146218	93	140	142	115	237	186	26	93	87	68	184	130
5	10	14	hsa-miR-2116-3p	146116	47	45	46	39	54	51	-20	-3	-9	-7	2	-5
5	11	14	hsa-miR-939	145980	50	48	52	43	51	47	-14	1	-5	-3	0	-9
5	12	14	hsa-miR-664-3p	145973	569	790	1304	508	916	1309	510	739	1248	463	861	1253
5	13	14	hsa-miR-518d-3p	145965	60	44	52	40	42	45	0	-6	-3	-6	-10	-13
5	14	14	hsa-miR-384	145687	50	46	61	46	54	43	-10	-2	7	-1	0	-14
5	15	14	hsa-miR-99a-3p	145651	63	117	129	40	55	48	4	71	72	-6	2	-9
5	16	14	hsa-miR-139-5p	145677	153	346	433	49	84	101	93	301	376	2	30	43
5	17	14	hsa-let-7d-3p	145633	266	769	341	144	450	394	208	724	287	99	398	338
5	18	14	hsa-miR-26b-5p	146008	324	1893	3205	578	897	354	264	1849	3153	534	845	297
5	19	14		145720	44	40	45	42	50	49	-14	-5	-8	-3	-2	-8
5	1	15	hsa-miR-382-5p	145643	103	83	86	48	85	100	43	37	32	2	32	42
5	2	15		147539	46	44	48	43	44	42	-12	-3	-7	-3	-9	-15
5	3	15	hsa-miR-4301	147861	361	871	840	834	1740	2139	300	825	786	789	1686	2082
5	4	15		147910	52	45	50	44	50	43	-9	-4	-8	-4	-11	-19
5	5	15	hsv2-miR-H24	147864	176	315	341	117	175	292	114	266	285	70	116	230
5	6	15	kshv-miR-K12-2*	147895	45	45	48	39	50	50	-16	-4	-8	-9	-6	-9
5	7	15	hsa-miR-491-5p	147953	80	62	72	52	107	91	19	12	18	4	54	32
5	8	15	hsa-miR-3196	147817	55	682	250	101	607	748	-5	634	194	54	552	690
5	9	15	kshv-miR-K12-1*	147831	91	71	87	66	96	75	27	25	32	20	43	18
5	10	15		147629	295	744	1244	343	1112	613	232	698	1189	298	1059	557
5	11	15	hsa-miR-2861	147898	53	49	51	37	45	51	-8	1	-6	-9	-7	-6
5	12	15		147833	52	42	49	37	45	45	-6	-5	-8	-9	-10	-12
5	13	15	hsa-miR-4275	147743	83	63	69	55	80	90	24	16	16	9	26	34
5	14	15	hsa-miR-3156-5p	147799	49	46	47	39	44	44	-10	0	-8	-6	-10	-11
5	15	15	hsa-miR-4272	147763	50	36	43	41	42	44	-9	-8	-13	-6	-12	-12
5	16	15	hsa-miR-3131	147921	49	49	47	38	58	51	-12	3	-10	-6	5	-6
5	17	15		148002	101	160	147	86	117	133	45	115	94	41	65	78
5	18	15	hsa-miR-3605-3p	148593	57	47	48	43	64	60	-2	3	-5	-1	11	4
5	19	15	hsa-miRPlus-L1006	147625	45	41	42	40	51	51	-15	-3	-12	-4	-1	-4
5	1	16	hsa-miR-3672	148058	44	44	44	37	46	45	-13	-2	-11	-9	-7	-12
5	2	16	hsa-miR-3607-3p	148420	1328	1717	1431	306	1548	2367	1270	1670	1377	262	1493	2311
5	3	16	hsa-miR-3692-3p	148434	52	47	49	43	54	55	-8	0	-6	-2	-2	-2
5	4	16	spike_control_v1_c	14264	49	71	63	49	61	75	-11	22	6	2	5	16
5	5	16	hsa-miR-3713	148063	48	40	47	42	51	46	-12	-9	-10	-5	-5	-15
5	6	16	hsa-miR-720	148679	17988	21364	34324	14525	39668	53912	17926	21316	34266	14478	39610	53850
5	7	16	hsa-miR-3609	148382	50	85	69	41	62	55	-15	35	15	-5	8	-4
5	8	16	hsa-miR-3611	148465	130	288	439	128	411	261	70	239	382	83	357	203
5	9	16	hsa-miR-1193	147589	55	43	49	40	43	51	-8	-5	-6	-5	-10	-7
5	10	16	hsa-miR-4278	147621	165	95	250	128	299	336	103	49	195	81	244	279
5	11	16	hsa-miR-3163	147633	46	48	46	39	53	47	-14	2	-10	-8	-1	-8
5	12	16	hsa-miRPlus-J1002	147957	45	42	50	40	44	51	-12	-4	-7	-5	-8	-6
5	13	16	hsa-miR-3913-5p	148380	53	44	46	44	50	52	-6	-2	-9	-1	-3	-6
5	14	16	hsa-miR-3921	148080	46	41	52	41	46	49	-13	-5	-5	-6	-8	-8
5	15	16		148403	50	41	48	45	56	52	-8	-5	-8	0	3	-4
5	16	16		148595	55	59	60	39	63	53	-3	14	3	-5	11	-3
5	17	16		148581	55	57	53	43	63	65	-2	13	-2	-1	10	9
5	18	16		148292	51	46	46	38	47	41	-7	2	-8	-4	-5	-14
5	19	16		148480	84	89	69	49	70	68	24	45	14	6	20	13
5	1	17		148373	53	49	45	44	45	48	-7	3	-8	0	-8	-6
5	2	17		148089	48	47	46	44	46	50	-11	-1	-10	0	-6	-6
5	3	17		148174	103	59	51	41	52	68	44	10	-6	-7	-4	8
5	4	17		148213	47	44	50	42	52	46	-11	-2	-5	-3	-3	-12
5	5	17		148545	54	44	44	43	43	47	-7	-2	-10	-3	-13	-8
5	6	17		148271	139	148	157	55	125	97	77	101	101	9	67	38
5	7	17		148342	58	48	54	46	122	55	-3	0	-2	0	69	-2
5	8	17		148053	55	57	59	44	66	66	-5	10	4	-2	11	10
5	9	17		148297	47	40	45	45	45	52	-14	-8	-9	-2	-9	-8
5	10	17		148075	55	48	62	53	84	84	-5	2	8	8	31	26
5	11	17		148175	158	242	247	90	372	426	99	196	191	43	319	370
5	12	17		148083	51	43	46	39	53	54	-8	-2	-12	-6	0	-2
5	13	17		148337	81	123	114	69	72	79	20	77	59	25	18	23
5	14	17	hsa-miR-299-5p	148633	939	3174	3962	446	931	1063	880	3128	3905	401	878	1006
5	15	17		148564	111	79	101	75	76	84	52	34	45	30	23	30
5	16	17		148066	45	45	51	40	49	49	-13	0	-5	-6	-3	-8
5	17	17		148294	44	46	45	40	52	48	-14	2	-9	-5	0	-7
5	18	17		148119	46	40	49	40	45	51	-15	-4	-6	-5	-6	-5
5	19	17		-1	551	585	1899	389	584	608	491	541	1845	345	533	552
5	1	18	Hy3	13138	1772	1486	3205	2304	2738	3392	1714	1438	3151	2260	2686	3337
5	2	18	hsa-miR-3591-3p	148215	67	51	59	46	57	54	9	3	3	0	3	-2
5	3	18		148570	73	115	118	59	147	99	15	65	62	12	91	42
5	4	18		148395	46	46	47	38	45	49	-11	0	-9	-8	-9	-10
5	5	18		19599	208	540	643	297	1345	486	148	493	588	252	1290	430
5	6	18	hsa-miR-519e-5p	13132	244	1109	754	261	720	628	184	1064	698	214	663	569
5	7	18		46491	57	52	50	42	61	54	-4	5	-5	-4	7	-4
5	8	18	Empty	0	66	55	62	44	54	56	5	8	7	-3	1	1
5	9	18	hsa-miR-633	32711	46	42	46	40	42	47	-14	-6	-8	-5	-12	-9
5	10	18	hsa-miR-376c	42629	133	233	246	54	106	134	74	186	191	8	51	76
5	11	18	Empty	0	64	47	57	52	50	55	4	1	1	7	-5	-3
5	12	18	Empty	0	61	43	68	47	60	59	3	-4	10	0	6	4
5	13	18	Empty	0	61	46	58	48	50	60	3	0	3	3	-3	4
5	14	18	Empty	0	63	48	57	51	62	56	3	3	1	7	7	-2
5	15	18	Empty	0	59	47	65	45	50	52	-1	2	11	-2	-4	-4
5	16	18	Empty	0	62	46	54	41	54	54	3	1	-6	-4	2	-2
5	17	18	Empty	0	59	46	55	42	51	58	1	1	-1	-2	-1	2
5	18	18	Hy3	13138	2212	1632	3286	2287	2622	3463	2156	1587	3231	2242	2570	3405
5	19	18	Hy3	13138	1698	1796	2600	1878	2722	3814	1642	1752	2544	1834	2671	3760
6	1	1	Hy3	13138	883	926	1766	1310	1595	2550	826	881	1716	1266	1544	2481
6	2	1	hsa-miR-654-5p	42843	71	66	64	52	77	79	9	23	14	7	25	16
6	3	1	hsa-miR-1197	46617	50	46	55	44	58	70	-8	4	3	-2	7	8
6	4	1		17438	58	44	43	41	53	56	0	0	-7	-1	3	-5
6	5	1	hsa-miR-575	17626	58	64	60	45	80	75	0	22	8	1	29	17
6	6	1	hsa-miR-92a-1-5p	42926	56	44	46	45	51	64	-1	1	-6	1	1	9
6	7	1	hsa-miR-125a-5p	10928	3538	5171	6906	430	3202	1869	3477	5127	6853	388	3151	1813
6	8	1	hsa-miR-517c-3p	11154	59	44	47	43	53	55	-2	0	-5	0	4	-1
6	9	1		42953	69	88	72	63	77	82	12	45	21	20	26	30
6	10	1	hsa-miR-647	42746	92	83	75	57	113	111	36	42	23	15	59	56
6	11	1	hsa-miR-369-3p	29529	78	74	105	46	85	184	18	32	53	5	31	127
6	12	1	hcmv-miR-UL148D	42782	170	667	506	194	311	492	111	625	452	153	258	435
6	13	1		11229	887	1610	2122	355	432	775	830	1568	2071	312	378	720
6	14	1	hsa-miR-770-5p	28251	59	49	44	44	55	57	2	6	-7	1	3	1
6	15	1	hsa-miR-128	33902	76	100	114	74	301	125	23	59	60	32	248	72
6	16	1	hsa-miR-876-5p	42940	46	44	48	45	59	54	-6	4	-2	1	5	-5
6	17	1		42568	55	49	51	45	80	67	1	8	1	2	29	10
6	18	1	hsa-miR-1284	46336	509	2171	1298	532	1593	2983	456	2128	1246	490	1544	2923
6	19	1	Hy3	13138	1361	728	1477	1293	1286	3399	1309	685	1425	1251	1234	3336
6	1	2	hsa-miR-548b-5p	42791	61	52	58	45	61	63	3	8	7	2	11	-11
6	2	2	spike_control_v2_40	29001	102	357	446	76	452	442	41	314	398	32	402	380
6	3	2	hsa-miR-610	17445	60	62	53	44	66	68	2	19	2	0	15	7
6	4	2	hsa-miR-371a-3p	11083	65	45	50	46	61	55	6	0	-1	3	11	-10
6	5	2	hsa-miR-761	32608	66	75	94	50	120	125	8	32	42	8	71	55
6	6	2		46615	52	40	46	41	51	43	-5	-3	-6	-1	2	-22
6	7	2		42947	44	41	44	38	51	57	-14	-2	-10	-6	0	-9
6	8	2	hsa-miR-135b-3p	42615	56	41	50	40	75	52	-4	-3	-2	-4	26	-11
6	9	2	ebv-miR-BART17-5p	46818	64	48	54	41	53	54	6	5	3	-2	2	-9
6	10	2	hsa-miR-200a-3p	11000	417	641	593	636	2895	527	361	598	541	594	2842	465
6	11	2	hsa-miR-548e	46703	78	103	56	63	173	171	20	60	5	21	120	109
6	12	2	ebv-miR-BART10	17415	61	66	72	62	81	105	3	23	19	20	28	47
6	13	2		46385	70	54	49	42	67	60	11	11	-3	2	14	4
6	14	2		28009	103	102	64	57	134	250	47	58	14	16	81	196
6	15	2	kshv-miR-K12-3*	17315	68	138	72	55	109	127	12	95	21	14	58	72
6	16	2		17273	79	100	87	52	105	120	27	56	36	9	53	61
6	17	2		42687	245	556	1897	486	507	401	191	513	1845	444	457	335
6	18	2	hsa-miR-150-3p	42850	48	49	45	53	63	62	-5	6	-6	12	11	-9
6	19	2	hiv1-miR-TAR-3p	46300	50	49	53	45	61	69	-5	6	1	2	8	6
6	1	3		46243	50	45	40	41	48	54	-11	0	-12	-4	-3	-8
6	2	3		46724	51	55	49	44	49	61	-9	11	0	1	-1	-5
6	3	3	spike_control_v2_37	28684	107	388	516	68	438	469	50	347	466	25	388	407
6	4	3	hiv1-miR-N367	31038	59	48	50	42	49	53	3	4	-3	-1	-3	-11
6	5	3	hsa-miR-548o-3p	46450	47	43	48	41	54	51	-11	-1	-3	-2	4	-15
6	6	3	hsa-miR-1228-3p	46695	73	66	69	46	72	68	16	24	18	4	21	-2
6	7	3	hsa-miR-532-5p	17624	74	70	83	47	216	83	19	28	33	3	167	19
6	8	3		11142	105	150	128	62	140	91	52	105	77	18	90	32
6	9	3	hsa-miR-26a-2-3p	42666	84	73	83	48	78	79	32	29	32	4	29	19
6	10	3		42684	67	52	49	44	50	49	12	10	-3	1	-2	-14
6	11	3	hsa-miR-513a-5p	42581	363	555	1213	426	782	1158	308	513	1162	386	731	1091
6	12	3	hsa-miR-1306-3p	46223	64	47	51	41	60	55	6	4	1	-1	8	-11
6	13	3	hcmv-miR-UL22A*	17299	63	49	51	43	63	57	6	6	-1	2	9	-8
6	14	3		46347	63	50	52	40	57	67	8	6	0	-2	5	5
6	15	3	hsa-miR-148b-3p	19585	215	377	484	234	725	540	159	333	433	192	673	475
6	16	3		46485	178	213	241	113	432	171	123	169	191	71	381	104
6	17	3	hsa-miR-542-3p	14272	65	79	78	56	91	167	11	36	27	14	41	94
6	18	3		42651	48	51	51	42	63	48	-8	8	0	1	11	-30
6	19	3		11235	365	954	488	312	1108	662	311	911	436	272	1057	595
6	1	4	hsa-miR-566	42772	58	45	47	40	50	49	2	1	-4	-4	0	-4
6	2	4	hsa-miR-1233	46326	55	44	45	39	58	51	-4	1	-7	-4	8	-5
6	3	4	ebv-miR-BART17-3p	42773	81	101	108	63	65	83	23	59	56	20	14	29
6	4	4	spike_control_v2_35	28568	330	201	291	58	250	268	273	157	240	16	202	212
6	5	4	hcmv-miR-UL70-3p	27541	53	71	58	40	58	56	-5	28	6	-2	7	-2
6	6	4	hsa-miR-155-5p	10964	105	132	133	171	440	690	49	89	81	129	391	625
6	7	4	ebv-miR-BART9	17332	65	50	63	43	63	68	9	7	11	1	14	5
6	8	4		42507	53	39	45	45	49	58	-3	-5	-9	3	-1	-8
6	9	4	SNORD10	19011	1900	1969	3265	665	5187	3801	1846	1927	3213	621	5137	3738
6	10	4		146057	59	109	65	49	103	84	3	66	15	5	52	22
6	11	4	spike_control_v2_21	26160	130	716	1655	80	1124	632	73	673	1603	38	1073	567
6	12	4	spike_control_v2_11	24127	121	783	2558	161	1196	275	66	740	2507	119	1145	208
6	13	4		146219	216	349	296	204	508	316	162	305	244	163	455	253
6	14	4	hsa-miRPlus-A1087	17848	146	519	1436	115	647	722	91	475	1384	74	597	660
6	15	4	hsa-miRPlus-A1031	42492	62	47	49	46	62	51	6	2	-5	4	12	-12
6	16	4	hsa-miR-670	146006	57	49	45	41	56	50	0	5	-5	-2	3	-16
6	17	4		146198	791	5830	4381	1170	3061	1051	737	5789	4330	1129	3011	977
6	18	4		146078	52	49	58	42	55	45	-2	6	5	2	4	-28
6	19	4	hsa-miRPlus-G1065-5p	146166	49	51	52	40	62	59	-5	9	-1	-2	12	-12
6	1	5		146164	89	183	125	76	232	197	33	140	72	34	181	143
6	2	5		17748	9249	10028	19748	2178	5964	4204	9193	9984	19693	2134	5913	4150
6	3	5	hsv1-miR-H8	146089	79	194	175	64	108	122	19	150	121	21	58	68
6	4	5	spike_control_v2_9	13421	186	2528	7191	140	4150	1920	128	2485	7136	97	4098	1865
6	5	5	spike_control_v2_29	27968	79	649	918	109	796	433	24	606	864	66	747	378
6	6	5		146144	56	51	52	41	62	70	0	8	-2	-2	12	13
6	7	5	spike_control_v2_37	28684	106	380	590	77	486	501	50	339	536	34	436	444
6	8	5		146154	63	57	60	41	61	59	7	14	8	-2	11	2
6	9	5	spike_control_v2_5	13388	54	168	134	65	267	347	1	125	82	21	217	293
6	10	5		146071	82	70	77	52	88	89	27	28	23	8	38	33
6	11	5	hsa-miR-374a-5p	145844	56	315	517	192	240	119	2	272	465	149	189	64
6	12	5		145725	232	1259	570	226	773	661	178	1215	518	183	720	601
6	13	5	hsa-miR-33a-5p	145859	291	228	236	228	567	443	236	184	183	187	517	381
6	14	5	hsa-miR-518c-3p	105441	49	46	49	44	59	66	-5	2	-3	3	7	3
6	15	5	hsa-miR-200a-5p	145827	55	48	49	49	85	60	2	4	-3	8	34	-3
6	16	5	hsa-miR-33b-5p	145950	544	315	571	474	419	1959	490	272	518	432	370	1897
6	17	5	hsa-miR-346	145732	121	63	66	49	101	68	67	21	14	7	50	-1
6	18	5	hsa-miR-518c-5p	145821	59	157	82	55	128	82	4	115	29	13	77	0
6	19	5	hsa-miR-196b-5p	145889	82	100	131	69	93	154	28	56	77	27	41	34
6	1	6	hsa-miR-381	145832	84	120	146	41	62	64	26	74	94	-3	11	9
6	2	6	kshv-miR-K12-8	147794	52	110	65	42	87	65	-5	66	13	-1	35	10
6	3	6	hsa-miR-3155a	147863	49	43	48	43	53	52	-7	0	-4	-1	3	-2
6	4	6	hsa-miR-4252	147793	57	46	54	48	52	60	1	2	1	6	1	5
6	5	6		147508	43	48	46	47	48	49	-12	5	-7	5	0	-6
6	6	6		147829	195	228	288	218	529	916	138	185	234	174	479	860
6	7	6	hsv1-miR-H11/hsv2-miR-H11	147801	54	50	46	44	48	55	0	7	-7	-1	0	0
6	8	6	hsa-miR-4273	147554	65	58	62	48	76	63	10	16	9	3	28	8
6	9	6	hsa-miR-3153	147826	51	48	56	40	50	60	-4	4	4	-3	1	5
6	10	6	hsv2-miR-H10	147803	63	697	283	83	227	360	8	653	227	38	177	306
6	11	6	hsa-miR-4264	147537	51	74	56	49	67	74	-3	31	4	7	16	19
6	12	6		147859	283	335	266	102	148	147	229	292	215	60	96	89
6	13	6	hsa-miR-3186-3p	147795	59	61	56	43	65	90	5	20	4	1	13	34
6	14	6	hsa-miR-4262	147673	84	108	108	57	100	96	31	66	55	14	47	39
6	15	6	hsv2-miR-H25	147884	118	778	382	107	242	364	67	734	331	66	191	309
6	16	6	hsa-miR-1273c	147929	77	94	61	48	82	114	24	50	8	7	30	56
6	17	6		147834	115	213	217	111	366	244	62	170	164	68	311	180
6	18	6	hsa-miR-3916	148239	92	72	64	47	81	110	38	29	12	5	28	41
6	19	6	hsa-miR-602	148691	50	72	55	40	65	68	-3	29	2	-2	13	-2
6	1	7	hsa-miR-3679-5p	147376	54	45	51	43	58	53	-2	-1	-2	0	7	-26
6	2	7	hsa-miR-3120-3p	147572	53	42	52	38	47	65	-6	-2	-3	-4	-4	-11
6	3	7	hsa-miR-3908	148398	54	43	52	40	48	55	-3	0	0	-3	-1	-14
6	4	7	hsa-miR-3649	148241	70	76	74	51	114	120	16	32	20	6	65	49
6	5	7	hsa-miR-181b-3p	148147	48	46	48	43	64	61	-8	2	-7	-1	14	-18
6	6	7		148616	14257	33909	38377	25337	50836	65535	14201	33864	38322	25294	50783	65460
6	7	7	hsa-miR-3675-5p	148289	50	50	51	47	55	56	-5	4	-1	4	4	-7
6	8	7	hsa-miRPlus-J1005	147964	50	44	48	37	50	51	-6	0	-4	-5	-1	-6
6	9	7	hsa-miR-3674	148489	48	39	48	36	54	53	-8	-3	-3	-7	3	-2
6	10	7	hsa-miR-3679-3p	148038	203	279	308	131	219	543	149	237	255	88	169	487
6	11	7		147508	51	45	49	41	56	54	-3	3	-5	0	4	-2
6	12	7	hsa-miR-198	148637	55	68	77	36	56	69	2	26	25	-6	4	15
6	13	7	hsa-miR-3677-3p	148388	47	42	47	41	60	49	-7	1	-7	0	8	-7
6	14	7	hsa-miR-2682-5p	147602	54	42	46	40	51	58	1	0	-6	-2	-2	3
6	15	7		148534	92	138	110	73	226	166	40	96	59	32	173	111
6	16	7		148143	84	105	94	63	183	142	31	63	42	22	130	84
6	17	7		148381	63	45	53	45	62	56	11	3	-1	2	9	-9
6	18	7		148602	53	66	58	44	66	67	2	24	8	3	14	-9
6	19	7		148047	57	52	52	41	64	76	4	9	1	-2	10	12
6	1	8		148291	61	46	50	47	54	65	5	3	-3	3	4	-8
6	2	8		148146	128	158	178	83	166	159	72	116	126	41	114	90
6	3	8		148631	56	55	62	44	98	90	0	13	8	2	47	17
6	4	8		148286	70	62	85	57	84	142	14	20	30	15	33	68
6	5	8		148542	49	45	50	38	58	45	-8	2	-2	-6	8	-47
6	6	8		148556	46	50	49	41	62	54	-12	6	-5	-2	10	-37
6	7	8		148252	113	45	55	47	68	73	58	1	2	6	19	-15
6	8	8		148463	70	59	75	53	78	68	13	17	23	10	27	-14
6	9	8		148529	48	42	50	41	57	51	-7	0	-3	-2	8	-28
6	10	8		148462	52	41	49	41	52	49	-3	0	-4	-1	2	-26
6	11	8		148304	58	56	49	43	88	68	2	14	-5	1	37	-3
6	12	8		148501	64	97	95	49	220	113	9	55	42	7	169	46
6	13	8		148614	80	127	145	64	151	139	29	84	92	24	100	70
6	14	8		148073	53	47	49	41	65	55	1	5	-3	0	13	-2
6	15	8		148563	51	41	47	40	61	61	-1	1	-4	-1	7	5
6	16	8		148114	109	94	75	53	131	144	58	51	22	12	80	87
6	17	8		148521	59	73	55	49	142	69	6	31	4	8	90	5
6	18	8		148436	58	68	57	38	66	64	5	26	5	-3	14	-10
6	19	8		148460	55	46	58	45	73	56	2	3	5	3	22	-10
6	1	9	Empty	0	61	44	49	42	50	67	6	1	-6	-1	0	-4
6	2	9		148507	112	119	58	53	129	425	58	77	5	10	79	366
6	3	9		148099	272	264	850	256	487	407	217	221	797	213	437	350
6	4	9		148200	363	1611	1496	436	1317	1179	308	1570	1440	394	1266	1122
6	5	9	hsa-miR-3202	146158	432	7185	1729	448	2414	1498	376	7142	1675	406	2364	1437
6	6	9	hsa-miR-146b-3p	42461	181	261	240	121	464	291	122	218	188	80	412	220
6	7	9	hsa-miR-518a-3p	11155	46	41	47	43	50	60	-10	-2	-4	2	0	-11
6	8	9		46974	57	47	47	40	53	62	2	5	-5	-2	2	-10
6	9	9	hcmv-miR-US33-3p	42755	50	153	73	41	99	57	-3	111	21	-2	49	-21
6	10	9		46610	42	38	48	45	56	43	-13	-3	-6	3	6	-37
6	11	9	Empty	0	56	42	51	41	57	88	0	1	-2	0	5	6
6	12	9	Empty	0	51	43	52	41	49	76	-2	1	2	0	-1	-8
6	13	9	Empty	0	57	42	54	38	50	67	6	2	1	-4	1	-27
6	14	9	Empty	0	51	42	57	43	50	87	-2	1	5	2	1	4
6	15	9	Empty	0	48	41	55	41	51	98	-5	0	5	0	0	15
6	16	9	Empty	0	58	40	54	43	51	96	6	-2	2	3	0	15
6	17	9	Empty	0	52	42	49	40	55	73	1	0	-2	-2	2	-12
6	18	9	Empty	0	54	41	61	36	53	63	2	-2	9	-5	1	-11
6	19	9	Empty	0	49	41	56	36	58	57	-4	-2	3	-4	8	-3
6	1	10	Empty	0	48	41	55	43	54	75	-9	-2	2	1	4	-8
6	2	10	hsa-miR-654-5p	42843	61	55	62	46	77	78	4	12	8	2	29	20
6	3	10	hsa-miR-1197	46617	55	47	54	48	53	61	-3	3	2	4	4	2
6	4	10		17438	51	40	49	44	48	49	-6	-2	-2	1	-2	-8
6	5	10	hsa-miR-575	17626	52	57	54	45	83	61	-4	14	1	3	32	6
6	6	10	hsa-miR-92a-1-5p	42926	54	45	52	39	52	55	1	2	1	-2	2	-2
6	7	10	hsa-miR-125a-5p	10928	3253	4757	6589	482	3150	1794	3196	4714	6537	440	3101	1736
6	8	10	hsa-miR-517c-3p	11154	49	40	47	39	48	49	-5	-3	-4	-3	0	-5
6	9	10		42953	61	78	70	49	62	72	8	35	19	7	12	20
6	10	10	hsa-miR-647	42746	75	69	76	52	107	92	20	26	23	10	57	35
6	11	10	hsa-miR-369-3p	29529	56	59	108	46	79	159	1	17	55	6	28	102
6	12	10	hcmv-miR-UL148D	42782	145	607	463	163	288	419	91	565	409	122	235	364
6	13	10		11229	784	1411	2051	345	468	615	729	1369	1998	304	416	550
6	14	10	hsa-miR-770-5p	28251	57	44	45	39	60	58	5	1	-7	-1	9	-9
6	15	10	hsa-miR-128	33902	81	91	123	87	284	101	28	48	73	47	232	28
6	16	10	hsa-miR-876-5p	42940	49	40	50	50	57	45	-3	-1	-2	9	3	-30
6	17	10		42568	62	47	57	41	88	52	11	6	5	-1	36	-36
6	18	10	hsa-miR-1284	46336	487	1953	1469	549	1548	1698	434	1910	1417	507	1497	1603
6	19	10	Empty	0	48	40	50	41	48	81	-4	-3	-1	1	-5	-4
6	1	11	hsa-miR-548b-5p	42791	59	54	59	44	57	75	1	11	7	2	7	-3
6	2	11	spike_control_v2_40	29001	98	312	533	68	441	448	39	271	481	26	391	393
6	3	11	hsa-miR-610	17445	57	56	60	41	60	64	0	13	10	-3	9	12
6	4	11	hsa-miR-371a-3p	11083	60	40	45	45	49	55	5	-2	-6	4	0	0
6	5	11	hsa-miR-761	32608	58	67	105	58	104	112	3	25	54	18	51	58
6	6	11		46615	48	40	44	40	48	51	-7	-3	-6	-2	-2	-3
6	7	11		42947	48	41	43	39	53	52	-6	-2	-6	-4	3	-4
6	8	11	hsa-miR-135b-3p	42615	52	40	44	41	66	56	-2	-2	-8	-2	16	2
6	9	11	ebv-miR-BART17-5p	46818	51	43	53	46	53	59	-2	1	0	3	1	7
6	10	11	hsa-miR-200a-3p	11000	417	594	570	620	2701	484	363	552	520	578	2648	430
6	11	11	hsa-miR-548e	46703	67	81	63	47	149	116	14	39	11	6	98	61
6	12	11	ebv-miR-BART10	17415	54	55	57	52	76	78	0	14	5	11	23	23
6	13	11		46385	53	54	53	44	59	66	0	13	1	4	7	9
6	14	11		28009	91	83	56	52	118	222	39	42	3	12	67	166
6	15	11	kshv-miR-K12-3*	17315	59	121	68	56	102	115	8	79	16	15	49	59
6	16	11		17273	70	99	75	49	107	100	16	56	24	7	55	44
6	17	11		42687	286	450	1716	430	467	318	234	408	1667	388	415	260
6	18	11	hsa-miR-150-3p	42850	55	52	47	42	60	64	3	10	-3	-1	9	0
6	19	11	hiv1-miR-TAR-3p	46300	50	45	45	45	60	52	-2	3	-6	3	8	-21
6	1	12		46243	48	46	44	41	54	56	-9	2	-8	-2	5	-6
6	2	12		46724	48	49	49	37	49	53	-8	7	-4	-5	-1	-2
6	3	12	spike_control_v2_37	28684	92	350	517	76	360	477	36	309	466	34	307	422
6	4	12	hiv1-miR-N367	31038	44	46	45	42	51	56	-10	5	-7	-1	-4	3
6	5	12	hsa-miR-548o-3p	46450	46	38	42	44	57	49	-9	-3	-11	2	3	-4
6	6	12	hsa-miR-1228-3p	46695	65	53	79	53	76	77	10	10	27	10	24	22
6	7	12	hsa-miR-532-5p	17624	63	75	101	47	193	112	9	33	51	5	141	57
6	8	12		11142	93	138	129	68	120	92	37	96	76	25	68	36
6	9	12	hsa-miR-26a-2-3p	42666	76	69	79	48	75	83	22	27	26	6	26	27
6	10	12		42684	44	45	41	44	54	55	-10	4	-12	3	2	1
6	11	12	hsa-miR-513a-5p	42581	318	436	1082	392	705	992	266	394	1030	352	653	937
6	12	12	hsa-miR-1306-3p	46223	49	40	53	42	56	57	-4	-3	1	0	2	1
6	13	12	hcmv-miR-UL22A*	17299	51	43	47	41	57	52	-2	2	-4	0	5	-4
6	14	12		46347	55	39	50	44	68	59	1	-2	-2	4	18	5
6	15	12	hsa-miR-148b-3p	19585	213	321	496	237	653	505	162	281	446	196	603	451
6	16	12		46485	149	208	226	102	385	186	96	166	175	60	335	131
6	17	12	hsa-miR-542-3p	14272	61	80	69	66	98	150	8	38	19	24	46	92
6	18	12		42651	50	48	50	45	65	61	-1	6	0	4	13	3
6	19	12		11235	356	885	509	285	1034	1073	306	844	455	245	981	1016
6	1	13	hsa-miR-566	42772	52	45	48	47	51	53	-6	2	-4	5	3	-5
6	2	13	hsa-miR-1233	46326	51	42	51	43	51	50	-6	-2	-1	0	0	-5
6	3	13	ebv-miR-BART17-3p	42773	75	71	111	52	70	84	19	28	59	8	17	30
6	4	13	spike_control_v2_35	28568	318	183	354	73	247	228	264	141	302	30	179	173
6	5	13	hcmv-miR-UL70-3p	27541	57	64	60	41	59	57	2	21	6	-1	-3	3
6	6	13	hsa-miR-155-5p	10964	96	133	129	170	418	591	40	90	78	130	369	535
6	7	13	ebv-miR-BART9	17332	66	47	59	41	53	64	12	3	10	1	4	10
6	8	13		42507	47	43	50	38	46	52	-7	1	-4	-6	-4	-6
6	9	13	SNORD10	19011	1702	1795	3053	671	4882	3448	1649	1753	3001	628	4831	3392
6	10	13		146057	65	86	75	44	88	83	11	45	23	3	35	30
6	11	13	spike_control_v2_21	26160	127	662	1606	78	1021	655	74	620	1555	37	970	601
6	12	13	spike_control_v2_11	24127	89	715	2230	168	1132	266	36	673	2180	126	1081	210
6	13	13		146219	180	315	274	212	494	384	131	272	223	171	443	324
6	14	13	hsa-miRPlus-A1087	17848	114	418	1268	103	614	612	63	376	1217	61	563	553
6	15	13	hsa-miRPlus-A1031	42492	50	44	45	49	58	60	-3	2	-5	7	6	5
6	16	13	hsa-miR-670	146006	46	47	47	42	51	57	-6	4	-5	0	0	1
6	17	13		146198	682	5281	4407	1081	2764	1081	630	5238	4356	1039	2711	1025
6	18	13		146078	54	44	46	41	60	64	2	2	-5	-2	6	10
6	19	13	hsa-miRPlus-G1065-5p	146166	52	46	48	42	63	58	0	3	-5	-1	10	2
6	1	14		146164	75	155	108	68	230	149	19	112	58	26	181	92
6	2	14		17748	8657	9136	16914	2230	5653	3740	8599	9090	16861	2188	5600	3685
6	3	14	hsv1-miR-H8	146089	76	190	157	64	101	95	19	146	105	21	50	40
6	4	14	spike_control_v2_9	13421	169	2407	7026	127	4042	1685	114	2364	6974	85	3986	1632
6	5	14	spike_control_v2_29	27968	78	571	988	104	710	366	23	527	936	61	651	313
6	6	14		146144	51	59	51	40	64	58	-4	16	-2	-1	11	1
6	7	14	spike_control_v2_37	28684	92	337	572	67	475	460	37	294	519	26	425	406
6	8	14		146154	54	53	54	44	57	58	-1	11	0	0	6	5
6	9	14	spike_control_v2_5	13388	55	163	130	57	262	321	1	121	77	15	211	266
6	10	14		146071	70	68	76	49	81	71	18	26	25	8	29	16
6	11	14	hsa-miR-374a-5p	145844	59	270	567	206	222	105	5	227	517	165	167	51
6	12	14		145725	212	1037	602	232	758	519	159	995	552	191	705	462
6	13	14	hsa-miR-33a-5p	145859	269	192	240	259	498	443	215	149	189	217	447	386
6	14	14	hsa-miR-518c-3p	105441	54	42	45	41	62	57	0	-1	-6	-1	10	-3
6	15	14	hsa-miR-200a-5p	145827	53	50	54	43	75	66	0	7	5	1	22	11
6	16	14	hsa-miR-33b-5p	145950	561	311	423	466	423	2286	509	268	371	424	370	2229
6	17	14	hsa-miR-346	145732	121	53	65	50	91	86	69	10	13	7	40	29
6	18	14	hsa-miR-518c-5p	145821	60	158	79	46	134	87	8	115	29	5	80	30
6	19	14	hsa-miR-196b-5p	145889	79	87	120	77	70	144	27	44	69	37	15	87
6	1	15	hsa-miR-381	145832	64	111	130	43	71	81	10	66	77	2	21	26
6	2	15	kshv-miR-K12-8	147794	50	90	62	42	73	83	-10	46	8	-1	22	29
6	3	15	hsa-miR-3155a	147863	49	41	48	44	57	47	-7	-3	-5	2	5	-10
6	4	15	hsa-miR-4252	147793	55	45	49	41	50	58	-1	1	-3	-1	0	4
6	5	15		147508	52	43	44	39	54	47	-4	0	-7	-4	3	-6
6	6	15		147829	179	177	258	172	464	630	125	135	206	130	414	574
6	7	15	hsv1-miR-H11/hsv2-miR-H11	147801	52	42	50	41	55	47	-2	0	-3	0	6	-7
6	8	15	hsa-miR-4273	147554	54	49	60	43	80	68	3	6	6	2	30	15
6	9	15	hsa-miR-3153	147826	52	49	54	44	61	53	0	7	0	3	10	-3
6	10	15	hsv2-miR-H10	147803	55	770	232	73	244	305	3	729	182	31	192	249
6	11	15	hsa-miR-4264	147537	59	72	57	48	65	61	5	29	7	5	13	4
6	12	15		147859	223	332	292	100	163	143	172	290	239	59	111	85
6	13	15	hsa-miR-3186-3p	147795	54	61	62	40	63	69	0	18	9	-2	10	14
6	14	15	hsa-miR-4262	147673	67	93	98	51	89	103	12	50	47	9	39	46
6	15	15	hsv2-miR-H25	147884	90	687	303	77	256	320	39	644	252	35	206	263
6	16	15	hsa-miR-1273c	147929	79	91	58	43	79	113	27	47	6	2	28	56
6	17	15		147834	128	203	211	107	319	202	75	160	160	66	268	145
6	18	15	hsa-miR-3916	148239	85	59	57	46	88	81	31	15	7	5	35	23
6	19	15	hsa-miR-602	148691	56	68	52	39	61	73	3	23	2	-1	9	16
6	1	16	hsa-miR-3679-5p	147376	52	49	50	39	50	50	-3	5	-3	-2	-1	-5
6	2	16	hsa-miR-3120-3p	147572	54	42	49	38	52	57	-4	-2	-3	-3	3	-2
[truncated: 10,315 more rows]

## Sheet: Deregulated miRNAs
# Condition pairs: LAZ-T vs LAZ-N, LYX-T vs LYX-N and LLC-T vs LLC-N # Fold Change cut-off: 2.0 # Column "ID" contains the miRNA ID number constituted by Exiqon. # Column "Name" contains the name of miRNA. # Column "Fold change" contains the ratio of normalized intensities between two conditions. # Column "ForeGround" means the foreground intensity of the miRNA. # Column "ForeGround-BackGround" m…
LAZ-T vs LAZ-N, LYX-T vs LYX-N and LLC-T vs LLC-N 2.0 fold up regulated miRNAs
		Fold change			ForeGround						ForeGround-BackGround						Normalized
ID	Name	LAZ-T vs LAZ-N	LYX-T vs LYX-N	LLC-T vs LLC-N	LAZ-T	LAZ-N	LYX-T	LLC-T	LLC-N	LYX-N	LAZ-T	LAZ-N	LYX-T	LLC-T	LLC-N	LYX-N	LAZ-T	LAZ-N	LYX-T	LLC-T	LLC-N	LYX-N
46732	hsa-miR-1264	2.37786	2.88101	2.50449	283.5	174	636.5	487	238.5	355.5	235.5	108	575.5	434	192	298	0.878731	0.369547	0.941899	0.604667	0.241434	0.326934
148675	hsa-miR-1280	2.42126	4.32359	2.20212	2881.5	1329.5	15184	11122	5615	5272	2836.5	1277.5	15118.5	11066.5	5568	5216.5	10.584	4.37126	24.7439	15.4183	7.00157	5.72298
42780	hsa-miR-1307-5p	2.73951	2.69233	3.334	95.5	74.5	213.5	219	99	136.5	51.5	20.5	152.5	165.5	55	84.5	0.192164	0.0701454	0.249591	0.230582	0.0691606	0.0927043
10947	hsa-miR-142-3p	18.9088	2.69954	3.69751	3181.5	231.5	2183	3813	1169	1227	3138.5	181	2119	3761	1127	1171	11.7108	0.619333	3.46809	5.23999	1.41716	1.2847
145798	hsa-miR-142-5p	8.58917	12.9	4.34015	713	133.5	1849	1341	364	261.5	669.5	85	1777	1253.5	320	205.5	2.49813	0.290847	2.90835	1.74643	0.402389	0.225453
10964	hsa-miR-155-5p	3.27146	10.9017	5.16849	149	87.5	536	468	132.5	116.5	106.5	35.5	475	417.5	89.5	65	0.397388	0.121471	0.777414	0.581679	0.112543	0.071311
42865	hsa-miR-181a-5p	5.06324	3.76197	3.47658	701.5	198.5	1192	2127.5	704.5	501.5	657	141.5	1131	2072.5	660.5	448.5	2.45149	0.484175	1.85106	2.8875	0.830556	0.492046
10972	hsa-miR-181b-5p	5.60821	2.8039	4.54161	152.5	75	142	261	93	96.5	108	21	78	207	50.5	41.5	0.402985	0.0718563	0.12766	0.288401	0.063502	0.0455293
10977	hsa-miR-183-5p	3.27146	4.49022	11.4382	109	72.5	213	928.5	128.5	103.5	63	21	152	877.5	85	50.5	0.235075	0.0718563	0.248773	1.22257	0.106885	0.0554032
147186	hsa-miR-200b-3p	5.35962	2.06175	4.60605	394.5	132	453	2169	554.5	336	346.5	70.5	392.5	2116	509	284	1.29291	0.241232	0.64239	2.9481	0.64005	0.311574
42524	hsa-miR-21-3p	2.05417	10.3124	7.12959	126.5	98	414	571.5	124	105	81	43	356	518	80.5	51.5	0.302239	0.147134	0.582651	0.7217	0.101226	0.0565003
147891	hsa-miR-3175	10.9049	28.3264	4.45268	298.5	80	1628	1338.5	364.5	136	255	25.5	1566.5	1286	320	82.5	0.951493	0.0872541	2.56383	1.79171	0.402389	0.0905101
147595	hsa-miR-3178	3.3939	3.15027	4.41959	785.5	292.5	2470.5	4750	1220	1193	734.5	236	2401	4667	1170	1137	2.74067	0.807528	3.92962	6.50226	1.47124	1.24739
148493	hsa-miR-3613-3p	2.35702	2.38237	2.12973	495	264	690.5	546.5	301	447.5	448.5	207.5	630	494	257	394.5	1.67351	0.710009	1.0311	0.688262	0.323169	0.432803
148495	hsa-miR-3915	2.58081	2.28563	2.53668	118.5	87	230	314.5	159.5	162.5	71	30	167	261	114	109	0.264925	0.102652	0.273322	0.363636	0.143351	0.119583
17608	hsa-miR-425-5p	4.05996	10.0004	18.2218	166	83	726	1805	150	152.5	121	32.5	667	1751.5	106.5	99.5	0.451493	0.111206	1.09165	2.44026	0.13392	0.109161
147701	hsa-miR-491-3p	3.70326	2.71652	3.62513	5437.5	1637	16115.5	17875.5	5490.5	8855.5	5394.5	1588.5	16028	17818.5	5446	8802	20.1287	5.43541	26.2324	24.8255	6.84816	9.65661
147889	hsv1-miR-H14-3p	7.03363	6.21799	2.59513	108.5	61	557.5	318.5	155.5	173.5	64.5	10	496	263.5	112.5	119	0.240672	0.0342173	0.811784	0.367119	0.141465	0.130554
LAZ-T vs LAZ-N, LYX-T vs LYX-N and LLC-T vs LLC-N 2.0 fold down regulated miRNAs
		Fold change			ForeGround						ForeGround-BackGround						Normalized
ID	Name	LAZ-T vs LAZ-N	LYX-T vs LYX-N	LLC-T vs LLC-N	LAZ-T	LAZ-N	LYX-T	LLC-T	LLC-N	LYX-N	LAZ-T	LAZ-N	LYX-T	LLC-T	LLC-N	LYX-N	LAZ-T	LAZ-N	LYX-T	LLC-T	LLC-N	LYX-N
13485	hsa-miR-10a-5p	0.499806	0.0737306	0.411377	115	202.5	105.5	250.5	556.5	967	66	144	45	187.5	505	910.5	0.246269	0.492729	0.0736498	0.261233	0.63502	0.998903
10925	hsa-miR-10b-5p	0.168449	0.0407798	0.171712	85	303	102.5	214	1066.5	1500.5	38	246	39.5	158	1019.5	1445	0.141791	0.841745	0.0646481	0.220132	1.28199	1.5853
30787	hsa-miR-125b-5p	0.18554	0.226794	0.232286	1402.5	8034	2162.5	3349.5	15726.5	13892.5	1357.5	7978.5	2103.5	3287.5	15681	13836.5	5.0653	27.3003	3.44272	4.58029	19.7183	15.1799
10138	hsa-miR-130a-3p	0.460683	0.123509	0.371925	425	950.5	271.5	673.5	1890	2591.5	380	899.5	210	620	1847	2536.5	1.41791	3.07784	0.343699	0.863811	2.32254	2.78278
42630	hsa-miR-140-3p	0.36597	0.472655	0.483635	218	576	332.5	394.5	828	915	172.5	514	272	342	783.5	858.5	0.643657	1.75877	0.445172	0.476489	0.985225	0.941854
13177	hsa-miR-143-3p	0.276401	0.131854	0.430712	503	1852.5	879.5	4141.5	10523.5	9297.5	457	1803	816.5	4073	10477.5	9238	1.70522	6.16938	1.33633	5.67468	13.1751	10.1349
146121	hsa-miR-1470	0.326287	0.343766	0.144087	66.5	114	91.5	84.5	156	173	19	63.5	26.5	14.5	111.5	115	0.0708955	0.21728	0.0433715	0.020202	0.140207	0.126166
146068	hsa-miR-1915-3p	0.183937	0.284275	0.370536	92	339	117.5	104.5	200	351.5	49	290.5	56.5	51	152.5	296.5	0.182836	0.994012	0.0924714	0.0710554	0.191764	0.325288
13148	hsa-miR-195-5p	0.146865	0.0915199	0.177304	227	1412	270.5	564	3231	3527	183.5	1362.5	213	510	3187	3472	0.684701	4.6621	0.348609	0.710554	4.00754	3.80911
19591	hsa-miR-199b-5p	0.339306	0.0758801	0.451989	130.5	326	124	529.5	1189	1068	86.5	278	51.5	467.5	1146	1012.5	0.322761	0.95124	0.0842881	0.651341	1.44106	1.11081
148633	hsa-miR-299-5p	0.497316	0.405108	0.32911	445.5	932	1138	1027.5	3319	4006	399.5	876	1072.5	972.5	3274	3949.5	1.49067	2.99743	1.75532	1.35493	4.11694	4.33297
11052	hsa-miR-31-5p	0.365672	0.144369	0.20797	100	219.5	77.5	81	197.5	193	56	167	13.5	29	154.5	139.5	0.208955	0.571429	0.0220949	0.040404	0.194279	0.153044
145865	hsa-miR-361-3p	0.14617	0.222855	0.380115	214	1322	240	259.5	642	1193	170.5	1272	170	205.5	599	1138	0.636194	4.35244	0.278232	0.286311	0.753222	1.24849
42629	hsa-miR-376c	0.0768932	0.457763	0.341855	54.5	148.5	121	110	228	237.5	5.5	78	56	56	181.5	182.5	0.0205224	0.266895	0.091653	0.0780216	0.22823	0.200219
11091	hsa-miR-377-3p	0.129913	0.374402	0.464565	61	186.5	162.5	159.5	296.5	442.5	16.5	138.5	97	106.5	254	386.5	0.0615672	0.473909	0.158756	0.14838	0.319396	0.424026
147631	hsa-miR-4258	0.348888	0.448499	0.351641	148	375	216	198	494	524.5	103.5	323.5	141	142.5	449	469	0.386194	1.10693	0.230769	0.198537	0.564602	0.514536
147600	hsa-miR-4292	0.145468	0.1039	0.317124	113.5	573.5	95	91.5	189	535	69.5	521	33.5	40.5	141.5	481	0.259328	1.78272	0.0548282	0.0564263	0.177931	0.527702
42866	hsa-miR-451a	0.49814	0.0344561	0.297359	411	851.5	483	3651.5	13447.5	18111.5	367.5	804.5	417	3597.5	13404.5	18054.5	1.37127	2.75278	0.682488	5.01219	16.8557	19.8075
42654	hsa-miR-483-5p	0.318058	0.369227	0.284382	75.5	150	437	1368	5163.5	1559.5	28	96	371.5	1313.5	5117.5	1501	0.104478	0.328486	0.60802	1.83002	6.43508	1.64674
32946	hsa-miR-486-5p	0.461018	0.243894	0.334634	99	175	149.5	160.5	393	605	52	123	90	104.5	346	550.5	0.19403	0.420873	0.1473	0.145594	0.435083	0.60395
42847	hsa-miR-497-5p	0.0962851	0.44641	0.178247	68.5	296.5	239.5	161.5	707	649	21.5	243.5	177	106.5	662	591.5	0.0802239	0.833191	0.289689	0.14838	0.832443	0.64893
21498	hsa-miR-654-3p	0.0200089	0.0472094	0.358773	45	103.5	64	71	96.5	134	1	54.5	2.5	17	52.5	79	0.00373134	0.186484	0.00409165	0.0236851	0.066017	0.0866703
146042	hsv1-miR-H8*	0.191925	0.392583	0.324142	143	614.5	185	160.5	422	529	99	562.5	125	110	376	475	0.369403	1.92472	0.204583	0.153257	0.472807	0.521119
